# Supplementary material for: BpGRP1 acts downstream of BpmiR396c/BpGRF3 to confer salt tolerance in Betula platyphylla
Source: Plant Biotechnol J. 2023 Sep 13;22(1):131–47. doi: 10.1111/pbi.14173 (PMC10754015; doi:10.1111/pbi.14173)
Supplement: Supplementary file 2 — Table S1. List of primers used in this study. Table S2. Differentially expressed genes in birch under salt stress. Table S3. MS‐based quantitative proteomics data for the identification of GRF3‐interacting proteins. Table S4. Full names and accession numbers of the proteins used for sequence and phylogenetic analyses. [file PBI-22-131-s002.xlsx]

## Sheet: Supplemental Tables S1
Supplemental Table S1. List of primers used in this paper.
Primer name	Primer sequence
Primers used for the RT-qPCR under salt stress.
BpGRP1-F	GGATCGCTACATAGATGATCG
BpGRP1-R	GTCTTTGCCATAACCATTCTG
BpGRF3-F	ACTCGCAATCGGACAGAACC
BpGRF3-R	ACCACCCATGGATGTTTCCC
BpSHMT-F	TCCGCTCTGTTGCGGATAAG
BpSHMT-R	TTAGGCCCCTTCCGGTAGAA
BpmiR396c	TTCCACAGCTTTCTTGAACTG
Tubulin-F	TCAACCGCCTTGTCTCTCAGG
Tubulin-R	TGGCTCGAATGCACTGTTGG
Ubiquitin-F	GATTGAGGGGAGGGATGCTG
Ubiquitin-R	GGAGGACAAGGTGGAGGGTG
Primers used to construct plant plasmids
pROKII-BpGRP1-F	GCTCTAGAATGGCTGGGAAGGAAGAGAAC
pROKII-BpGRP1-R	CGCGGATCCTTAGTAGCGGTCAAAGGAAG
pFGC5941-BpGRP1-Cis-F	TTGGCGCGCCTGGGAGGAGAAGATTTAGACC
pFGC5941-BpGRP1-Cis-R	CGATTTAAATCCATATTTGTCCTCTCTGCTGT
pFGC5941-BpGRP1-Anti-F	CCTCTAGATGGGAGGAGAAGATTTAGACC
pFGC5941-BpGRP1-Anti-R	TCGGATCCCCATATTTGTCCTCTCTGCTGT
pROKII-BpGRF3-F	CGCGGATCCATGGATTTTAGGGTGGTGAGTTTGG
pROKII-BpGRF3-R	CGGGGTACCCAAGGCAGGCAAGGACGAAGAATTCA
pEgP237‐2A‐gfp-BpGRF3-F	GATTTGACTGGAGGAGCCCAAAGC
pEgP237‐2A‐gfp-BpGRF3-R	AAACGCTTTGGGCTCCTCCAGTCA
pCAMBIA1302-MiR396c-F	TTGGAGAGAACACGGGGGACTCTTGACCATGGGCTTCCACAGCTTTCTTGAACT
pCAMBIA1302-MiR396c-R	ACTCCAGTGAAAAGTTCTTCTCCTTTACTAGTAAGTTCAAGAAAGCTGTGGAA
pROKⅡ-F	AGACGTTCCAACCACGTCTT
pROKⅡ-R	CCAGTGAATTCCCGATCTAG
pFGC5941-Cis-F	ATAAGGAAGTTCATTTCATTTG
pFGC5941-Cis-R	CAATCAAATGAAGAGCCAAT
pFGC5941-Anti-F	CTTACTTACACTTGCCTTGGAG
pFGC5941-Anti-R	ATCTGAGCTACACATGCTCAG
M13R（-48）	AGCGGATAACAATTTCACACAGGA
Primers used for construction of Y2H
pGBKT7-BpGRF3-F	TGGAGGCCGAATTCCCAATGGATTTTAGGGTGGTGAGTTTGG
pGBKT7-BpGRF3-R	AGGTCGACGGATCCCCCTACAAGGCAGGCAAGGACGAAGAAT
Primers used for BIFC
BpGRF3-pENTR-F	CACCATGGATTTTAGGGTGGTGAG
BpGRF3-pENTR-R	CTACAAGGCAGGCAAGGACGAAG
BpSHMT-pENTR-F	CACCATGGATCCCGTAAGCGAATG
BpSHMT-pENTR-R	ATCCTGGTACTTCATCTC
Primers used in the GUS activity experiment
pCAMBIA1301-46bp-ABRE-F	AGCTTACGTGACGTGACGTGACCCTTCCTCTATATAAGGAAGTTCATTTCATTTGGAGAGAACACGGC
pCAMBIA1301-46bp-ABRE-R	CATGGCCGTGTTCTCTCCAAATGAAATGAACTTCCTTATATAGAGGAAGGGTCACGTCACGTCACGTA
pROKII-BpGRF3-F	CGCGGATCCATGGATTTTAGGGTGGTGAGTTTGG
pROKII-BpGRF3-R	CGGGGTACCCAAGGCAGGCAAGGACGAAGAATTCA
Primers used for construction of pBI121 overexpression vector
BpGRF3-pBI121-F	TCCCCCGGGATGGATTTTAGGGTGGTGAGTTTGG
BpGRF3-pBI121-R	GGACTAGTCAAGGCAGGCAAGGACGAAGAATTCA
Primers used for Y1H
pHIS2-ABRE-F	AATTCACGTGACGTGACGTGGAGCT
pHIS2-ABRE-R	CCACGTCACGTCACGTG
pGADT7-BpGRF3-F	GGCCATTATGGCCCATGGATTTTAGGGTGGTGAGTTTGG
pGADT7-BpGRF3-R	GCCGACATGTTTTTTCCCCTACAAGGCAGGCAAGGACGAAGAAT
Primers used for EMSA
pMAL-BpGRF3-F	CATGGATATCATGGATTTTAGGGTGGTGAGTTTGG
pMAL-BpGRF3-R	TTCGGATCCCTACAAGGCAGGCAAGGACGAAGAAT
Biotin-ABRE-F	AATTCACGTGAGACGTGGAACGTGCCACGTGA
Biotin-ABRE-R	AGCTTCACGTGGCACGTTCCACGTCTCACGTG
Primers used for ChIP-qPCR
UbQ-ChIP-QF	GATTGCGTCATTGTCGGC
UbQ-ChIP-QR	TATCGATGGTGTCGGAGC
BpGRP1-ChIP-QF1	CCTGTGGTTGGCCTAAACTACA
BpGRP1-ChIP-QR1	CGCGTTTCTATTGGTCTGACGT
BpGRP1-ChIP-QF2	GACCAATAGAAACGCGACACGT
BpGRP1-ChIP-QR2	TCAATGGTCCACCAAGCCATATC
BpGRP1-ChIP-QF3	GAAGCGAGTAAACCGACC
BpGRP1ChIP-QR3	GTGAGGTTCGACTATTTGG
Primers used for Dual-Luciferase assay
BpproGRP1-0800LUC-F	CCCAAGCTTATGGCTGGGAAGGAAGAGAAC
BpproGRP1-0800LUC-R	CGCGGATCCTTAGTAGCGGTCAAAGGAAG
Primers used to 5' RLM‑RACE
BpmiR396c-GSP	TCGTTCAAGAAAGCCTGTGGAA
BpmiR396c-g.s. inner primer:	ACCAGGCTGCAAGTTCTTGAGT
BpmiR396c-g.s. outer primer:	CTAATGGTGGTGGCTACAGAAG

## Sheet: Supplemental Table S2
Supplemental Table S2. Differential expression genes in birch under salt stress
#ID	T01_Count	T02_Count	T03_Count	T07_Count	T08_Count	T09_Count	T01_FPKM	T02_FPKM	T03_FPKM	T07_FPKM	T08_FPKM	T09_FPKM	FDR	log2FC	regulated	COG_class	COG_class_annotation	GO_annotation	KEGG_annotation	KOG_class	KOG_class_annotation	Swissprot_annotation	TrEMBL_annotation	nr_annotation
Betula_platyphylla_newGene_357	20	9	9	34	34	64	4.9978	2.19034	2.25517	8.54326	8.25281	14.7896	0.00609899	1.81775	up	--	--	--	--	--	--	--	--	hypothetical protein CICLE_v10003570mg, partial [Citrus clementina]
gene24569	5	1	4	20	20	38	0.292004	0.0507889	0.245875	1.01134	1.00798	1.91208	0.00169641	2.98393	up	[R]	General function prediction only	Molecular Function: flavonol synthase activity (GO:0045431);; Biological Process: flavonol biosynthetic process (GO:0051555);; Biological Process: oxidation-reduction process (GO:0055114);;	--	[QR]	--	Protein SRG1 GN=SRG1 OS=Arabidopsis thaliana (Mouse-ear cress) PE=2 SV=1	Flavonol synthase/flavanone 3-hydroxylase, putative {ECO:0000313|EMBL:EEF45511.1} OS=Ricinus communis (Castor bean) PE=3 SV=1	Flavonol synthase/flavanone 3-hydroxylase, putative [Ricinus communis]
Betula_platyphylla_newGene_345	182	75	159	42	45	43	10.4055	4.2731	9.02198	2.4068	2.55662	2.45574	0.00596	-1.65877	down	--	--	Molecular Function: binding (GO:0005488);;	--	--	--	Transcription factor DIVARICATA GN=DIVARICATA OS=Antirrhinum majus (Garden snapdragon) PE=2 SV=1	--	Myb-like transcription factor family protein, putative [Theobroma cacao]
gene28320	1339	1189	1076	2670	2713	2739	49.0887	45.028	42.3867	103.225	104.758	102.958	1.86e-11	1.19187	up	--	--	--	--	--	--	--	Uncharacterized protein {ECO:0000313|EMBL:EXB56339.1} OS=Morus notabilis PE=4 SV=1	hypothetical protein L484_024881 [Morus notabilis]
gene2928	1216	1464	1367	440	535	750	180.134	213.463	197.54	67.5453	76.0245	104.514	2.51e-10	-1.21079	down	[R]	General function prediction only	Biological Process: maltose metabolic process (GO:0000023);; Cellular Component: chloroplast (GO:0009507);; Biological Process: starch biosynthetic process (GO:0019252);; Biological Process: isopentenyl diphosphate biosynthetic process, methylerythritol 4-phosphate pathway (GO:0019288);;	K06995|1.71471e-59|fve:101291295|uncharacterized protein LOC101291295; K06995 (A)	--	--	--	Uncharacterized protein {ECO:0000313|EMBL:EXB80310.1} OS=Morus notabilis PE=4 SV=1	hypothetical protein L484_025166 [Morus notabilis]
gene19084	3	12	13	223	410	199	0.302597	0.563116	0.716365	10.5468	19.4349	9.0439	1.5e-08	4.90912	up	[R]	General function prediction only	Molecular Function: oxidoreductase activity, acting on paired donors, with incorporation or reduction of molecular oxygen, 2-oxoglutarate as one donor, and incorporation of one atom each of oxygen into both donors (GO:0016706);; Biological Process: oxidation-reduction process (GO:0055114);;	--	[QR]	--	Probable 2-oxoglutarate/Fe(II)-dependent dioxygenase GN=DIOX2 OS=Papaver somniferum (Opium poppy) PE=2 SV=1	Senescence-related gene 1 {ECO:0000313|EMBL:EOY31255.1} OS=Theobroma cacao (Cacao) PE=3 SV=1	Senescence-related gene 1 [Theobroma cacao]
gene2172	75	65	62	150	146	104	1.13585	1.13049	1.45626	3.62249	3.15419	3.2217	0.00649214	1.0049	up	--	--	Molecular Function: metal ion binding (GO:0046872);;	K16276|0|vvi:100267228|uncharacterized LOC100267228; K16276 zinc finger protein-like protein (A)	[R]	General function prediction only	--	Putative uncharacterized protein {ECO:0000313|EMBL:CCB43126.1} OS=Vitis vinifera (Grape) PE=4 SV=1	PREDICTED: uncharacterized protein LOC100267228 isoform X1 [Vitis vinifera]
gene30254	6057	5205	5220	1860	2608	2350	179.251	155.063	154.91	55.2142	77.2549	69.2967	2.06e-12	-1.25457	down	--	--	Cellular Component: Golgi apparatus (GO:0005794);; Biological Process: cellulose microfibril organization (GO:0010215);; Biological Process: cell growth (GO:0016049);; Cellular Component: anchored component of plasma membrane (GO:0046658);;	--	--	--	COBRA-like protein 7 (Precursor) GN=dl4100c OS=Arabidopsis thaliana (Mouse-ear cress) PE=1 SV=2	COBRA-like protein-7 {ECO:0000313|EMBL:EOY06641.1} OS=Theobroma cacao (Cacao) PE=4 SV=1	PREDICTED: COBRA-like protein 7 [Prunus mume]
gene2919	80	40	59	0	4	0	7.72025	3.96199	5.53078	0	0.456993	0	4.69e-11	-5.47257	down	--	--	Biological Process: plant-type secondary cell wall biogenesis (GO:0009834);; Cellular Component: anchored component of membrane (GO:0031225);;	--	--	--	Fasciclin-like arabinogalactan protein 12 (Precursor) GN=FLA12 OS=Arabidopsis thaliana (Mouse-ear cress) PE=2 SV=2	Fasciclin-like arabinogalactan protein 1 {ECO:0000313|EMBL:ABV27472.1} OS=Gossypium hirsutum (Upland cotton) PE=2 SV=1	arabinogalactan protein 2 [Gossypium hirsutum]
gene1210	955	955	959	285	403	493	32.8342	33.1729	33.3524	9.77893	14.091	17.2036	4.06e-11	-1.26135	down	[G]	Carbohydrate transport and metabolism	Biological Process: glucose metabolic process (GO:0006006);; Molecular Function: oxidoreductase activity, acting on the aldehyde or oxo group of donors, NAD or NADP as acceptor (GO:0016620);; Molecular Function: NADP binding (GO:0050661);; Molecular Function: NAD binding (GO:0051287);; Biological Process: oxidation-reduction process (GO:0055114);;	K00134|3.51384e-155|mdm:103403121|glyceraldehyde-3-phosphate dehydrogenase, cytosolic; K00134 glyceraldehyde 3-phosphate dehydrogenase [EC:1.2.1.12] (A)	[G]	Carbohydrate transport and metabolism	Glyceraldehyde-3-phosphate dehydrogenase, cytosolic GN=GAPC OS=Magnolia liliiflora (Mulan magnolia) PE=2 SV=1	Glyceraldehyde-3-phosphate dehydrogenase {ECO:0000256|RuleBase:RU361160} OS=Eucalyptus grandis (Flooded gum) PE=3 SV=1	Glyceraldehyde-3-phosphate dehydrogenase [Gossypium arboreum]
gene13001	2926	2233	2864	508	778	833	39.712	30.153	38.9864	6.91738	10.5852	11.0892	2.74e-17	-1.9019	down	[P]	Inorganic ion transport and metabolism	--	K01537|0|pmum:103329236|calcium-transporting ATPase 12, plasma membrane-type-like; K01537 Ca2+-transporting ATPase [EC:3.6.3.8] (A)	[P]	Inorganic ion transport and metabolism	Putative calcium-transporting ATPase 13, plasma membrane-type GN=ACA13 OS=Arabidopsis thaliana (Mouse-ear cress) PE=3 SV=1	Uncharacterized protein {ECO:0000313|EMBL:ESR60999.1} OS=Citrus clementina PE=4 SV=1	PREDICTED: calcium-transporting ATPase 12, plasma membrane-type-like [Prunus mume]
gene18304	356	347	316	634	724	698	21.438	20.9857	19.6063	38.9464	44.6715	41.9969	3.05e-07	1.03196	up	[R]	General function prediction only	Molecular Function: nucleotide binding (GO:0000166);; Molecular Function: protein binding (GO:0005515);; Cellular Component: nucleolus (GO:0005730);; Cellular Component: cytoplasm (GO:0005737);; Cellular Component: heterotrimeric G-protein complex (GO:0005834);; Cellular Component: Cul4-RING E3 ubiquitin ligase complex (GO:0080008);;	K14830|8.05036e-172|ath:AT1G65030|DDB1a-binding WD40 domain protein; K14830 protein MAK11 (A)	[S]	Function unknown	Pre-mRNA-processing factor 19 homolog 2 {ECO:0000305} GN=F4P9.11 OS=Arabidopsis thaliana (Mouse-ear cress) PE=1 SV=3	DDB1a-binding WD40 domain protein {ECO:0000313|EMBL:AEE34317.1} OS=Arabidopsis thaliana (Mouse-ear cress) PE=2 SV=1	DDB1a-binding WD40 domain protein [Arabidopsis thaliana]
gene2056	2852	3303	3198	8592	11964	10203	118.916	130.08	136.21	355.823	489.583	420.155	8.22e-15	1.73602	up	--	--	--	--	--	--	UPF0496 protein 4 OS=Oryza sativa subsp. japonica (Rice) PE=2 SV=1	Uncharacterized protein {ECO:0000313|EMBL:EEE87280.2} OS=Populus trichocarpa (Western balsam poplar) PE=4 SV=2	hypothetical protein POPTR_0009s06070g [Populus trichocarpa]
gene17352	257	383	271	141	137	96	5.62731	8.30712	5.89143	3.06348	2.98883	2.0893	7.08e-05	-1.2654	down	[RTKL]	--	Molecular Function: transferase activity, transferring phosphorus-containing groups (GO:0016772);;	--	--	--	G-type lectin S-receptor-like serine/threonine-protein kinase B120 (Precursor) GN=B120 OS=Arabidopsis thaliana (Mouse-ear cress) PE=2 SV=1	S-locus lectin protein kinase family protein, putative {ECO:0000313|EMBL:EOY12742.1} OS=Theobroma cacao (Cacao) PE=4 SV=1	S-locus lectin protein kinase family protein, putative [Theobroma cacao]
gene15141	180	193	221	46	36	54	17.4984	18.5032	21.2192	4.46055	3.55477	5.13621	3.1e-10	-2.10692	down	--	--	--	--	--	--	--	Uncharacterized protein {ECO:0000313|EMBL:EOY09493.1} OS=Theobroma cacao (Cacao) PE=4 SV=1	PREDICTED: uncharacterized protein LOC103339415 [Prunus mume]
gene13740	30	39	57	100	110	134	1.84251	2.27151	3.95046	6.45811	6.59354	7.81911	0.000302781	1.46763	up	--	--	--	--	--	--	--	Uncharacterized protein {ECO:0000313|EMBL:EMJ03092.1} OS=Prunus persica (Peach) PE=4 SV=1	PREDICTED: uncharacterized protein LOC103335285 [Prunus mume]
gene16279	244	221	189	103	99	90	5.41734	4.93117	4.1282	2.25745	2.17017	2.14304	0.000119181	-1.14368	down	[L]	Replication, recombination and repair	Molecular Function: ATP binding (GO:0005524);; Cellular Component: nucleus (GO:0005634);; Biological Process: mismatch repair (GO:0006298);; Molecular Function: mismatched DNA binding (GO:0030983);;	K08734|0|pper:PRUPE_ppa002197mg|hypothetical protein; K08734 DNA mismatch repair protein MLH1 (A)	[L]	Replication, recombination and repair	DNA mismatch repair protein MLH1 GN=MLH1 OS=Arabidopsis thaliana (Mouse-ear cress) PE=2 SV=1	Uncharacterized protein {ECO:0000313|EMBL:EMJ26381.1} OS=Prunus persica (Peach) PE=4 SV=1	hypothetical protein PRUPE_ppa002197mg [Prunus persica]
gene23522	647	763	715	217	259	221	16.2997	21.367	16.915	5.49654	6.71959	5.04111	6.5e-15	-1.58946	down	[RTKL]	--	--	--	--	--	Probable LRR receptor-like serine/threonine-protein kinase At5g63710 (Precursor) GN=At5g63710 OS=Arabidopsis thaliana (Mouse-ear cress) PE=2 SV=1	Putative LRR receptor-like serine/threonine-protein kinase {ECO:0000313|EMBL:EXB62440.1} OS=Morus notabilis PE=3 SV=1	putative LRR receptor-like serine/threonine-protein kinase [Morus notabilis]
gene12760	40	35	27	96	104	192	16.1773	13.9532	10.9922	40.1332	41.4763	72.4948	0.00238484	1.96292	up	--	--	--	--	--	--	--	Uncharacterized protein {ECO:0000313|EMBL:EOY31590.1} OS=Theobroma cacao (Cacao) PE=4 SV=1	Uncharacterized protein TCM_038540 [Theobroma cacao]
gene13917	61	60	66	19	21	15	2.6691	2.6416	2.91048	0.84989	0.933516	0.660335	0.00179593	-1.74686	down	--	--	--	K17479|6.72683e-125|pop:POPTR_0010s24990g|POPTRDRAFT_228635; hypothetical protein; K17479 glutaredoxin domain-containing cysteine-rich protein 1 (A)	[O]	Posttranslational modification, protein turnover, chaperones	Uncharacterized protein At5g39865 GN=At5g39865 OS=Arabidopsis thaliana (Mouse-ear cress) PE=2 SV=1	Uncharacterized protein {ECO:0000313|EMBL:EEF02645.2} OS=Populus trichocarpa (Western balsam poplar) PE=4 SV=2	hypothetical protein POPTR_0010s24990g [Populus trichocarpa]
gene19549	140	146	188	61	57	64	4.92427	5.221	9.1774	2.51301	2.00254	5.08865	0.0001	-1.36174	down	[E]	Amino acid transport and metabolism	--	K16296|2.76702e-34|pper:PRUPE_ppa015435mg|hypothetical protein; K16296 serine carboxypeptidase-like clade I [EC:3.4.16.-] (A)	[OE]	--	Serine carboxypeptidase-like 3 (Precursor) GN=SCPL3 OS=Arabidopsis thaliana (Mouse-ear cress) PE=2 SV=1	Uncharacterized protein {ECO:0000313|EMBL:KCW55078.1} (Fragment) OS=Eucalyptus grandis (Flooded gum) PE=4 SV=1	hypothetical protein EUGRSUZ_I010432, partial [Eucalyptus grandis]
gene21129	35	37	41	4	4	1	1.80094	1.53878	1.81502	0.180995	0.252583	0.0627385	1.74e-05	-3.63236	down	[GER]	--	Cellular Component: membrane (GO:0016020);;	--	--	--	WAT1-related protein At2g39510 GN=At2g39510 OS=Arabidopsis thaliana (Mouse-ear cress) PE=2 SV=1	Auxin-induced protein 5NG4-like {ECO:0000313|EMBL:CCX35472.1} OS=Malus domestica (Apple) PE=4 SV=1	PREDICTED: WAT1-related protein At4g08300-like [Pyrus x bretschneideri]
gene27709	481	316	392	120	170	204	18.9332	12.4642	15.5076	4.81216	6.80148	8.03142	4.33e-05	-1.24777	down	--	--	Cellular Component: nucleus (GO:0005634);; Biological Process: double fertilization forming a zygote and endosperm (GO:0009567);; Molecular Function: anthranilate N-benzoyltransferase activity (GO:0047672);;	--	--	--	Omega-hydroxypalmitate O-feruloyl transferase GN=MEE6.11 OS=Arabidopsis thaliana (Mouse-ear cress) PE=1 SV=1	Putative uncharacterized protein {ECO:0000313|EMBL:CBI38342.3} OS=Vitis vinifera (Grape) PE=4 SV=1	PREDICTED: omega-hydroxypalmitate O-feruloyl transferase [Vitis vinifera]
gene12621	4032	3849	3070	1042	1223	973	119.629	111.572	91.8885	32.2598	38.5107	29.0248	5.88e-19	-1.73872	down	--	--	Biological Process: cation transport (GO:0006812);; Biological Process: response to stress (GO:0006950);; Molecular Function: solute:proton antiporter activity (GO:0015299);; Cellular Component: integral component of membrane (GO:0016021);; Biological Process: transmembrane transport (GO:0055085);;	--	[P]	Inorganic ion transport and metabolism	Cation/H(+) antiporter 20 GN=CHX20 OS=Arabidopsis thaliana (Mouse-ear cress) PE=2 SV=1	Putative uncharacterized protein {ECO:0000313|EMBL:CAN63422.1} OS=Vitis vinifera (Grape) PE=4 SV=1	hypothetical protein VITISV_023524 [Vitis vinifera]
gene18917	282	233	331	1645	2200	2012	8.33369	6.69828	9.27416	46.8973	62.9035	57.2419	7.02e-34	2.80997	up	[E]	Amino acid transport and metabolism	Molecular Function: transporter activity (GO:0005215);; Biological Process: oligopeptide transport (GO:0006857);; Cellular Component: integral component of membrane (GO:0016021);;	--	[E]	Amino acid transport and metabolism	Protein NRT1/ PTR FAMILY 4.3 GN=F23H11.6 OS=Arabidopsis thaliana (Mouse-ear cress) PE=2 SV=1	Proton-dependent oligopeptide transport family protein {ECO:0000313|EMBL:ERP62983.1} OS=Populus trichocarpa (Western balsam poplar) PE=4 SV=1	PREDICTED: protein NRT1/ PTR FAMILY 4.3-like [Populus euphratica]
gene20430	57	70	81	318	199	353	1.40435	1.91871	2.1375	8.12505	4.82763	9.04585	1.92e-06	2.08467	up	[M]	Cell wall/membrane/envelope biogenesis	Molecular Function: polygalacturonase activity (GO:0004650);; Cellular Component: extracellular region (GO:0005576);; Biological Process: carbohydrate metabolic process (GO:0005975);;	--	--	--	Polygalacturonase At1g48100 (Precursor) GN=At1g48100 OS=Arabidopsis thaliana (Mouse-ear cress) PE=2 SV=1	Uncharacterized protein {ECO:0000313|EMBL:KCW86702.1} OS=Eucalyptus grandis (Flooded gum) PE=3 SV=1	PREDICTED: polygalacturonase At1g48100-like [Eucalyptus grandis]
gene10209	93	117	66	27	32	23	4.43521	4.32078	2.79375	0.972479	1.54235	1.06032	0.000183182	-1.73185	down	[P]	Inorganic ion transport and metabolism	Biological Process: potassium ion transport (GO:0006813);; Biological Process: sodium ion transport (GO:0006814);; Biological Process: response to osmotic stress (GO:0006970);; Molecular Function: monovalent inorganic cation transmembrane transporter activity (GO:0015077);; Cellular Component: membrane (GO:0016020);; Biological Process: ion transmembrane transport (GO:0034220);; Molecular Functio…	--	[P]	Inorganic ion transport and metabolism	Sodium transporter HKT1 GN=HKT1 OS=Arabidopsis thaliana (Mouse-ear cress) PE=1 SV=1	Sodium transporter hkt1-like protein, putative {ECO:0000313|EMBL:EOY32095.1} OS=Theobroma cacao (Cacao) PE=4 SV=1	Sodium transporter hkt1-like protein, putative [Theobroma cacao]
gene16415	182	253	274	879	854	1080	10.0518	13.8267	16.1393	53.6816	50.234	64.2518	1.13e-21	2.00748	up	--	--	Molecular Function: hydrolase activity, hydrolyzing O-glycosyl compounds (GO:0004553);; Cellular Component: vacuole (GO:0005773);; Biological Process: defense response (GO:0006952);; Biological Process: metabolic process (GO:0008152);; Biological Process: response to other organism (GO:0051707);;	--	--	--	Glucan endo-1,3-beta-glucosidase major form (Precursor) GN=HGN1 OS=Hevea brasiliensis (Para rubber tree) PE=1 SV=2	Uncharacterized protein {ECO:0000313|EMBL:KDP22122.1} OS=Jatropha curcas (Barbados nut) PE=3 SV=1	hypothetical protein JCGZ_25953 [Jatropha curcas]
gene7046	153	110	109	225	243	270	5.21054	3.73891	3.76552	7.75529	8.32552	9.14705	0.000291646	1.00814	up	[J]	Translation, ribosomal structure and biogenesis	Biological Process: pseudouridine synthesis (GO:0001522);; Molecular Function: RNA binding (GO:0003723);; Molecular Function: pseudouridine synthase activity (GO:0009982);;	K06173|0|cmo:103493789|tRNA pseudouridine synthase A, mitochondrial-like; K06173 tRNA pseudouridine38-40 synthase [EC:5.4.99.12] (A)	[J]	Translation, ribosomal structure and biogenesis	Putative tRNA pseudouridine synthase GN=At2g30320 OS=Arabidopsis thaliana (Mouse-ear cress) PE=3 SV=1	Uncharacterized protein {ECO:0000313|EMBL:KDP36857.1} OS=Jatropha curcas (Barbados nut) PE=4 SV=1	hypothetical protein JCGZ_08148 [Jatropha curcas]
gene7692	132	109	182	733	616	662	24.0698	20.2846	31.3521	131.708	107.021	116.587	2.44e-26	2.26839	up	--	--	Biological Process: regulation of transcription, DNA-templated (GO:0006355);; Biological Process: response to stress (GO:0006950);; Biological Process: response to endogenous stimulus (GO:0009719);; Biological Process: response to organic substance (GO:0010033);;	K09286|6.49819e-17|tcc:TCM_015902|Ethylene response factor 5, putative; K09286 EREBP-like factor (A)	--	--	Ethylene-responsive transcription factor 5 GN=MQL5_9 OS=Arabidopsis thaliana (Mouse-ear cress) PE=2 SV=1	Ethylene response factor 5, putative {ECO:0000313|EMBL:EOY24239.1} OS=Theobroma cacao (Cacao) PE=4 SV=1	Ethylene response factor 5, putative [Theobroma cacao]
gene26765	33	56	48	155	139	273	12.2082	20.0922	17.6716	59.2808	50.9048	93.1425	0.000884987	2.0692	up	[O]	Posttranslational modification, protein turnover, chaperones	Molecular Function: electron carrier activity (GO:0009055);; Molecular Function: protein disulfide oxidoreductase activity (GO:0015035);; Biological Process: cell redox homeostasis (GO:0045454);;	K03676|8.47462e-43|mdm:103452977|monothiol glutaredoxin-S2; K03676 glutaredoxin 3 (A)	[O]	Posttranslational modification, protein turnover, chaperones	Monothiol glutaredoxin-S4 OS=Arabidopsis thaliana (Mouse-ear cress) PE=3 SV=1	Monothiol glutaredoxin-S2 {ECO:0000313|EMBL:EXB74836.1} OS=Morus notabilis PE=4 SV=1	PREDICTED: monothiol glutaredoxin-S2 [Malus domestica]
gene20857	310	549	320	38	56	13	13.9145	24.586	14.6962	1.75072	2.57748	0.606457	6.85e-08	-3.44476	down	[G]	Carbohydrate transport and metabolism	Cellular Component: membrane (GO:0016020);; Molecular Function: pectate lyase activity (GO:0030570);;	K01728|0|vvi:100233090|PEL; pectate lyase; K01728 pectate lyase [EC:4.2.2.2] (A)	--	--	Pectate lyase (Precursor) OS=Zinnia violacea (Garden zinnia) PE=1 SV=1	Pectate lyase {ECO:0000256|RuleBase:RU361123} OS=Vitis vinifera (Grape) PE=2 SV=1	pectate lyase precursor [Vitis vinifera]
gene19328	808	1231	934	319	349	349	68.404	106.239	78.2254	26.4714	28.9281	32.02	3.71e-07	-1.52847	down	[U]	Intracellular trafficking, secretion, and vesicular transport	Cellular Component: plasmodesma (GO:0009506);;	K17279|3.24342e-88|rcu:RCOM_0835800|Protein HVA22, putative; K17279 receptor expression-enhancing protein 5/6 (A)	[U]	Intracellular trafficking, secretion, and vesicular transport	HVA22-like protein a GN=HVA22A OS=Arabidopsis thaliana (Mouse-ear cress) PE=2 SV=1	Protein HVA22, putative {ECO:0000313|EMBL:EEF39896.1} OS=Ricinus communis (Castor bean) PE=4 SV=1	Protein HVA22, putative [Ricinus communis]
gene23840	25	30	25	96	101	142	2.57533	3.12926	2.55876	9.82621	10.2847	14.5606	1.01e-06	2.10301	up	[K]	Transcription	--	K09338|2.48508e-44|tcc:TCM_015645|Homeobox 7, putative; K09338 homeobox-leucine zipper protein (A)	[K]	Transcription	Homeobox-leucine zipper protein ATHB-7 GN=ATHB-7 OS=Arabidopsis thaliana (Mouse-ear cress) PE=2 SV=2	Homeobox 7, putative {ECO:0000313|EMBL:EOY23889.1} OS=Theobroma cacao (Cacao) PE=4 SV=1	Homeobox 7, putative [Theobroma cacao]
gene6419	89	149	113	41	61	37	6.08435	10.2556	7.89232	2.89992	4.2555	2.4773	0.00103515	-1.31854	down	[I]	Lipid transport and metabolism	Molecular Function: DNA binding (GO:0003677);; Molecular Function: carboxylic ester hydrolase activity (GO:0004091);; Biological Process: base-excision repair (GO:0006284);; Molecular Function: retinyl-palmitate esterase activity (GO:0050253);; Molecular Function: methyl indole-3-acetate esterase activity (GO:0080030);; Molecular Function: methyl salicylate esterase activity (GO:0080031);; Molecu…	K03575|6.3569e-156|rcu:RCOM_1211520|A/G-specific adenine glycosylase muty, putative; K03575 A/G-specific adenine glycosylase [EC:3.2.2.-] (A)	[V]	Defense mechanisms	2-hydroxyisoflavanone dehydratase GN=HIDM OS=Glycyrrhiza echinata (Licorice) PE=1 SV=1	Uncharacterized protein {ECO:0000313|EMBL:KDP45172.1} OS=Jatropha curcas (Barbados nut) PE=4 SV=1	hypothetical protein JCGZ_15037 [Jatropha curcas]
gene15276	228	210	163	71	106	87	5.49975	4.63131	3.37264	1.42948	2.50903	2.19109	0.000161824	-1.16792	down	--	--	Molecular Function: voltage-gated potassium channel activity (GO:0005249);; Biological Process: potassium ion transport (GO:0006813);; Cellular Component: integral component of membrane (GO:0016021);; Biological Process: transmembrane transport (GO:0055085);;	--	[PT]	--	Potassium channel KAT1 GN=KAT1 OS=Arabidopsis thaliana (Mouse-ear cress) PE=1 SV=2	Putative uncharacterized protein {ECO:0000313|EMBL:CCB55787.1} OS=Vitis vinifera (Grape) PE=4 SV=1	PREDICTED: potassium channel KAT1-like [Prunus mume]
gene14491	21	20	33	53	141	123	1.27597	1.22152	2.00587	3.26041	8.52616	7.34196	0.00302014	2.11606	up	--	--	--	--	--	--	--	Putative uncharacterized protein {ECO:0000313|EMBL:CBI24525.3} OS=Vitis vinifera (Grape) PE=4 SV=1	PREDICTED: uncharacterized protein LOC100265251 [Vitis vinifera]
Betula_platyphylla_newGene_2013	11	22	26	395	233	226	0.896424	1.72643	2.03724	30.6452	18.0357	17.403	2.77e-09	3.87471	up	[P]	Inorganic ion transport and metabolism	Molecular Function: carbonate dehydratase activity (GO:0004089);; Biological Process: one-carbon metabolic process (GO:0006730);; Molecular Function: zinc ion binding (GO:0008270);;	K01674|1.77498e-124|tcc:TCM_042096|Alpha carbonic anhydrase 7; K01674 carbonic anhydrase [EC:4.2.1.1] (A)	--	--	Alpha carbonic anhydrase 7 (Precursor) GN=ACA7 OS=Arabidopsis thaliana (Mouse-ear cress) PE=2 SV=1	--	Alpha carbonic anhydrase 7 [Theobroma cacao]
Betula_platyphylla_newGene_2172	220	244	212	54	76	93	29.1134	32.0576	26.7739	7.09115	9.66468	11.906	1.69e-07	-1.58071	down	--	--	--	K10703|3.59276e-45|pop:POPTR_0001s24210g|POPTRDRAFT_706239; hypothetical protein; K10703 very-long-chain (3R)-3-hydroxyacyl-CoA dehydratase [EC:4.2.1.134] (A)	--	--	Very-long-chain (3R)-3-hydroxyacyl-CoA dehydratase PASTICCINO 2 GN=F12B17.170 OS=Arabidopsis thaliana (Mouse-ear cress) PE=1 SV=1	--	Tyrosine phosphatase-like member B isoform 2, partial [Theobroma cacao]
gene8364	1604	1174	1315	559	555	514	205.705	152.464	169.51	73.1699	71.7113	65.0811	1.76e-10	-1.31053	down	--	--	--	--	--	--	--	Uncharacterized protein {ECO:0000313|EMBL:EMJ03764.1} OS=Prunus persica (Peach) PE=4 SV=1	hypothetical protein PRUPE_ppa011433mg [Prunus persica]
gene18193	12672	12581	12591	4539	5752	6505	468.541	464.036	462.132	167.443	212.353	237.225	4.15e-10	-1.15274	down	[CHR]	--	Cellular Component: peroxisome (GO:0005777);; Biological Process: rRNA processing (GO:0006364);; Molecular Function: poly(U) RNA binding (GO:0008266);; Molecular Function: glycerate dehydrogenase activity (GO:0008465);; Cellular Component: chloroplast (GO:0009507);; Biological Process: response to blue light (GO:0009637);; Biological Process: plastid organization (GO:0009657);; Biological Process…	K15893|0|pmum:103334833|glycerate dehydrogenase; K15893 hydroxypyruvate reductase 1 (A)	[C]	Energy production and conversion	Glycerate dehydrogenase GN=HPR-A OS=Cucumis sativus (Cucumber) PE=2 SV=1	Uncharacterized protein {ECO:0000313|EMBL:EMJ01123.1} OS=Prunus persica (Peach) PE=3 SV=1	PREDICTED: glycerate dehydrogenase [Prunus mume]
gene27045	246	136	198	25	17	20	5.12917	2.83231	4.14311	0.536231	0.365648	0.431456	3.57e-10	-3.20531	down	[RTKL]	--	Molecular Function: protein kinase activity (GO:0004672);; Biological Process: cellular process (GO:0009987);;	--	--	--	G-type lectin S-receptor-like serine/threonine-protein kinase At5g35370 (Precursor) GN=At5g35370 OS=Arabidopsis thaliana (Mouse-ear cress) PE=2 SV=2	Uncharacterized protein {ECO:0000313|EMBL:KDP32770.1} OS=Jatropha curcas (Barbados nut) PE=3 SV=1	PREDICTED: G-type lectin S-receptor-like serine/threonine-protein kinase At5g35370-like isoform X1 [Citrus sinensis]
gene13504	182	150	203	52	67	65	9.90252	8.19142	11.3283	2.92636	3.73013	3.58264	5.57e-06	-1.52108	down	--	--	Cellular Component: plant-type cell wall (GO:0009505);; Biological Process: histone phosphorylation (GO:0016572);; Molecular Function: pectinesterase activity (GO:0030599);; Biological Process: cell wall modification (GO:0042545);; Molecular Function: aspartyl esterase activity (GO:0045330);;	--	--	--	Probable pectinesterase 68 (Precursor) GN=MNJ7.9 OS=Arabidopsis thaliana (Mouse-ear cress) PE=2 SV=1	Pectinesterase {ECO:0000256|RuleBase:RU000589} OS=Jatropha curcas (Barbados nut) PE=3 SV=1	hypothetical protein JCGZ_03401 [Jatropha curcas]
Betula_platyphylla_newGene_1907	169	171	257	71	124	79	8.11589	8.14824	12.2727	3.40822	5.93208	3.81399	0.00374288	-1.10633	down	[O]	Posttranslational modification, protein turnover, chaperones	Molecular Function: serine-type endopeptidase activity (GO:0004252);; Biological Process: proteolysis (GO:0006508);; Molecular Function: identical protein binding (GO:0042802);; Biological Process: negative regulation of catalytic activity (GO:0043086);;	--	--	--	Cucumisin (Precursor) OS=Cucumis melo (Muskmelon) PE=1 SV=1	--	hypothetical protein CICLE_v10033662mg [Citrus clementina]
gene18186	126	111	140	51	50	19	1.57608	1.32811	1.65704	0.590342	0.59135	0.233427	3.91e-05	-1.63328	down	--	--	--	K03155|0|vvi:100246656|protein timeless homolog; K03155 timeless (A)	[L]	Replication, recombination and repair	--	Uncharacterized protein {ECO:0000313|EMBL:EMJ22077.1} OS=Prunus persica (Peach) PE=4 SV=1	PREDICTED: protein timeless homolog [Vitis vinifera]
gene27483	178	198	177	474	453	380	8.07446	8.74812	7.92648	21.2036	20.1969	17.1734	2.78e-08	1.26017	up	--	--	Molecular Function: oxidoreductase activity, acting on paired donors, with incorporation or reduction of molecular oxygen, 2-oxoglutarate as one donor, and incorporation of one atom each of oxygen into both donors (GO:0016706);; Biological Process: oxidation-reduction process (GO:0055114);;	--	--	--	--	Uncharacterized protein {ECO:0000313|EMBL:ESR64300.1} OS=Citrus clementina PE=4 SV=1	hypothetical protein CICLE_v10008544mg [Citrus clementina]
Betula_platyphylla_newGene_1	137	163	153	71	66	60	8.68923	10.269	9.65344	4.46751	4.16491	3.76471	0.000829331	-1.18206	down	--	--	--	--	--	--	--	--	hypothetical protein CICLE_v10012881mg [Citrus clementina]
gene17485	550	540	563	252	273	229	23.3746	23.2747	22.1616	10.0713	11.2189	10.8369	1.63e-07	-1.11347	down	--	--	--	--	--	--	Histone deacetylase HDT1 GN=HDT1 OS=Solanum chacoense (Chaco potato) PE=2 SV=1	Uncharacterized protein {ECO:0000313|EMBL:KDO61020.1} OS=Citrus sinensis (Sweet orange) PE=4 SV=1	hypothetical protein CISIN_1g044541mg [Citrus sinensis]
gene2951	6	15	22	210	283	232	0.141486	0.317312	0.467417	4.35356	5.86436	4.80463	2.85e-29	4.09277	up	[RTKL]	--	Biological Process: MAPK cascade (GO:0000165);; Molecular Function: nucleotide binding (GO:0000166);; Molecular Function: protein serine/threonine kinase activity (GO:0004674);; Biological Process: protein phosphorylation (GO:0006468);;	--	--	--	G-type lectin S-receptor-like serine/threonine-protein kinase RLK1 (Precursor) GN=RLK1 OS=Arabidopsis thaliana (Mouse-ear cress) PE=2 SV=2	Brassinosteroid insensitive 1-associated receptor kinase 1 {ECO:0000313|EMBL:EOY12350.1} OS=Theobroma cacao (Cacao) PE=3 SV=1	Brassinosteroid insensitive 1-associated receptor kinase 1 precursor [Theobroma cacao]
gene15317	485	544	444	195	259	228	20.1353	24.4664	20.4716	7.64287	11.3536	9.45587	6.11e-07	-1.09202	down	--	--	Biological Process: cellular process (GO:0009987);;	--	[O]	Posttranslational modification, protein turnover, chaperones	--	Uncharacterized protein {ECO:0000313|EMBL:EXC54660.1} OS=Morus notabilis PE=4 SV=1	hypothetical protein L484_000458 [Morus notabilis]
gene16817	509	365	336	1300	1600	1259	21.6905	15.6596	15.0191	58.1646	71.0871	54.1365	5.37e-19	1.80048	up	--	--	--	--	[R]	General function prediction only	F-box/kelch-repeat protein At1g15670 GN=At1g15670 OS=Arabidopsis thaliana (Mouse-ear cress) PE=2 SV=1	Uncharacterized protein {ECO:0000313|EMBL:EMJ06667.1} OS=Prunus persica (Peach) PE=4 SV=1	PREDICTED: F-box/kelch-repeat protein At2g44130-like [Prunus mume]
gene177	18	22	31	63	48	83	0.924942	1.13014	1.61812	3.24196	2.48471	4.23017	0.00600506	1.46985	up	--	--	--	--	--	--	--	Uncharacterized protein {ECO:0000313|EMBL:EMJ12869.1} OS=Prunus persica (Peach) PE=4 SV=1	PREDICTED: uncharacterized protein LOC103327003 [Prunus mume]
gene12474	508	460	731	127	157	239	81.5714	74.0389	120.126	20.993	25.86	38.4483	2.41e-05	-1.68067	down	[B]	Chromatin structure and dynamics	Cellular Component: nucleosome (GO:0000786);; Molecular Function: DNA binding (GO:0003677);; Cellular Component: nucleus (GO:0005634);; Biological Process: nucleosome assembly (GO:0006334);; Biological Process: cell proliferation (GO:0008283);; Cellular Component: plastid (GO:0009536);; Molecular Function: protein heterodimerization activity (GO:0046982);;	K11253|3.26679e-78|zma:103636448|histone H3.2; K11253 histone H3 (A)	[B]	Chromatin structure and dynamics	Histone H3.2 OS=Triticum aestivum (Wheat) PE=1 SV=2	Histone H3 {ECO:0000256|RuleBase:RU004471} (Fragment) OS=Triticum aestivum (Wheat) PE=3 SV=1	histone H3, expressed [Triticum aestivum]
gene30184	161	138	181	73	98	30	4.07646	3.45167	4.54318	1.90965	2.35031	0.758253	0.000341186	-1.23854	down	--	--	--	--	--	--	Uncharacterized protein At1g04910 GN=At1g04910 OS=Arabidopsis thaliana (Mouse-ear cress) PE=2 SV=1	Uncharacterized protein {ECO:0000313|EMBL:EMJ15825.1} OS=Prunus persica (Peach) PE=4 SV=1	hypothetical protein PRUPE_ppa002927mg [Prunus persica]
gene2117	171	266	183	1182	1223	962	2.90419	4.48815	3.08566	19.9296	20.6695	16.1796	6.42e-34	2.46014	up	--	--	Molecular Function: ATP binding (GO:0005524);; Biological Process: ATP catabolic process (GO:0006200);; Biological Process: ATP biosynthetic process (GO:0006754);; Biological Process: cation transport (GO:0006812);; Cellular Component: integral component of membrane (GO:0016021);; Molecular Function: cation-transporting ATPase activity (GO:0019829);; Molecular Function: metal ion binding (GO:0046…	K01535|0|vvi:100242786|plasma membrane ATPase 4; K01535 H+-transporting ATPase [EC:3.6.3.6] (A)	[P]	Inorganic ion transport and metabolism	Plasma membrane ATPase 4 GN=PMA4 OS=Nicotiana plumbaginifolia (Leadwort-leaved tobacco) PE=2 SV=1	Putative uncharacterized protein {ECO:0000313|EMBL:CBI17862.3} OS=Vitis vinifera (Grape) PE=3 SV=1	PREDICTED: plasma membrane ATPase 4 [Vitis vinifera]
gene12776	116	111	136	603	473	582	3.34589	2.79604	3.8958	16.8513	12.4676	14.5239	5.35e-23	2.21115	up	--	--	Biological Process: malate transport (GO:0015743);;	--	[R]	General function prediction only	Aluminum-activated malate transporter 9 GN=ALMT9 OS=Arabidopsis thaliana (Mouse-ear cress) PE=2 SV=1	Aluminum-activated malate transporter 9 {ECO:0000313|EMBL:EXB56939.1} OS=Morus notabilis PE=4 SV=1	PREDICTED: aluminum-activated malate transporter 9 [Pyrus x bretschneideri]
gene13396	1730	1013	1786	555	553	423	22.9462	13.3636	23.7771	7.44701	7.44769	5.69343	0.000141313	-1.5458	down	--	--	--	--	--	--	--	Uncharacterized protein {ECO:0000313|EMBL:EXC31349.1} OS=Morus notabilis PE=4 SV=1	hypothetical protein L484_017629 [Morus notabilis]
gene2421	101	118	134	42	50	42	4.73441	5.5663	6.31191	2.03859	2.3162	2.11638	0.000605149	-1.37894	down	--	--	--	--	--	--	--	Uncharacterized protein {ECO:0000313|EMBL:EOY15916.1} OS=Theobroma cacao (Cacao) PE=4 SV=1	Uncharacterized protein TCM_034839 [Theobroma cacao]
gene11452	1663	1484	1611	650	719	754	72.2529	64.1398	68.4679	27.7183	30.7487	32.1972	3.14e-10	-1.14495	down	--	--	--	--	--	--	Uncharacterized protein At3g49720 GN=At3g49720 OS=Arabidopsis thaliana (Mouse-ear cress) PE=2 SV=1	Uncharacterized protein {ECO:0000313|EnsemblPlants:GLYMA06G05220.1} OS=Glycine max (Soybean) PE=4 SV=1	PREDICTED: uncharacterized protein LOC100778341 isoform X1 [Glycine max]
gene7987	152	195	151	454	429	452	7.02999	8.8386	7.28039	20.9695	19.9631	20.8132	2.25e-10	1.4422	up	--	--	--	--	--	--	--	F-box family protein {ECO:0000313|EMBL:EOY05447.1} OS=Theobroma cacao (Cacao) PE=4 SV=1	F-box family protein [Theobroma cacao]
gene12120	372	452	471	1452	1603	1354	10.3355	10.9727	13.1713	43.8144	39.1043	41.6677	1.53e-22	1.78621	up	--	--	--	K10572|0|pmum:103319310|inositol-pentakisphosphate 2-kinase-like; K10572 inositol-pentakisphosphate 2-kinase [EC:2.7.1.158] (A)	[T]	Signal transduction mechanisms	Inositol-pentakisphosphate 2-kinase GN=IPK1 OS=Arabidopsis thaliana (Mouse-ear cress) PE=1 SV=1	Uncharacterized protein {ECO:0000313|EMBL:EMJ24492.1} OS=Prunus persica (Peach) PE=4 SV=1	PREDICTED: inositol-pentakisphosphate 2-kinase-like [Prunus mume]
gene4389	125	128	123	435	363	325	2.72347	2.47931	1.95409	8.45746	6.35207	5.03045	5.2e-11	1.59812	up	[KAD]	--	Molecular Function: DNA binding (GO:0003677);; Molecular Function: chromatin binding (GO:0003682);;	K09422|0|pper:PRUPE_ppa017536mg|hypothetical protein; K09422 myb proto-oncogene protein, plant (A)	[K]	Transcription	Transcription factor MYB21 GN=MGF10.23 OS=Arabidopsis thaliana (Mouse-ear cress) PE=1 SV=1	Uncharacterized protein {ECO:0000313|EMBL:EMJ28482.1} OS=Prunus persica (Peach) PE=4 SV=1	hypothetical protein PRUPE_ppa017536mg [Prunus persica]
gene26883	32	45	35	97	92	120	1.54962	2.37036	1.69632	5.08477	4.33199	7.11109	0.000526048	1.48385	up	--	--	--	--	--	--	FBD-associated F-box protein At5g22730 GN=At5g22730 OS=Arabidopsis thaliana (Mouse-ear cress) PE=2 SV=2	Uncharacterized protein {ECO:0000313|EMBL:EMJ13821.1} (Fragment) OS=Prunus persica (Peach) PE=4 SV=1	PREDICTED: F-box/LRR-repeat protein At3g26922-like [Prunus mume]
gene14768	220	117	199	57	100	24	11.2164	5.96089	10.1516	2.75849	3.46145	1.25647	0.00397502	-1.54952	down	--	--	Cellular Component: SAGA-type complex (GO:0070461);;	--	--	--	--	Uncharacterized protein {ECO:0000313|EMBL:EOX91639.1} OS=Theobroma cacao (Cacao) PE=4 SV=1	Uncharacterized protein TCM_000763 [Theobroma cacao]
gene15156	189	241	249	74	37	73	1.82072	2.30257	2.41085	0.721787	0.370616	0.714777	1.52e-09	-1.86298	down	--	--	--	--	[T]	Signal transduction mechanisms	Disease resistance protein At4g27190 GN=At4g27190 OS=Arabidopsis thaliana (Mouse-ear cress) PE=2 SV=1	Putative uncharacterized protein {ECO:0000313|EMBL:CAN65562.1} OS=Vitis vinifera (Grape) PE=4 SV=1	PREDICTED: probable disease resistance protein At4g27220 [Vitis vinifera]
gene11274	282	289	316	605	603	570	6.97627	7.47704	7.69019	13.5418	14.2815	12.6018	8.71e-07	1.0224	up	--	--	--	K08331|0|gmx:100818104|autophagy-related protein 13-like; K08331 autophagy-related protein 13 (A)	[U]	Intracellular trafficking, secretion, and vesicular transport	--	Uncharacterized protein {ECO:0000313|EnsemblPlants:GLYMA14G36553.1} OS=Glycine max (Soybean) PE=4 SV=1	PREDICTED: autophagy-related protein 13-like isoform X1 [Glycine max]
gene26654	126	165	123	297	228	314	6.49354	8.36103	6.53561	15.2481	11.7133	16.5941	8.2e-05	1.03926	up	[KAD]	--	--	K09422|1.41167e-78|vvi:100243253|MYBA6; R2R3 MYB transcription factor; K09422 myb proto-oncogene protein, plant (A)	[K]	Transcription	Transcription factor MYB113 GN=MYB113 OS=Arabidopsis thaliana (Mouse-ear cress) PE=1 SV=1	MYB1 {ECO:0000313|EMBL:ADG21957.1} OS=Morella rubra PE=2 SV=1	MYB1 [Morella rubra]
gene9363	810	473	759	163	179	191	9.05933	5.48339	8.75203	1.86463	2.16272	2.35842	1.28e-06	-1.91844	down	[V]	Defense mechanisms	Molecular Function: ATP binding (GO:0005524);; Biological Process: ATP catabolic process (GO:0006200);; Molecular Function: organic phosphonate transmembrane-transporting ATPase activity (GO:0015416);; Molecular Function: polyamine-transporting ATPase activity (GO:0015417);; Cellular Component: membrane (GO:0016020);;	--	[Q]	Secondary metabolites biosynthesis, transport and catabolism	Pleiotropic drug resistance protein 1 GN=PDR1 OS=Nicotiana tabacum (Common tobacco) PE=2 SV=1	ATP-binding cassette transporter, putative {ECO:0000313|EMBL:EEF48304.1} OS=Ricinus communis (Castor bean) PE=4 SV=1	ATP-binding cassette transporter, putative [Ricinus communis]
gene5191	622	695	619	285	335	240	21.2408	24.8272	20.41	9.13567	10.6747	7.77499	1.97e-08	-1.15197	down	--	--	--	--	--	--	--	Uncharacterized protein {ECO:0000313|EMBL:EXB44192.1} OS=Morus notabilis PE=4 SV=1	hypothetical protein L484_010298 [Morus notabilis]
gene17448	319	339	272	727	725	664	22.4588	23.9977	19.6397	51.5218	51.5143	46.077	1.96e-09	1.20552	up	--	--	--	--	--	--	--	Uncharacterized protein {ECO:0000313|EMBL:EEF02128.1} OS=Populus trichocarpa (Western balsam poplar) PE=4 SV=1	PREDICTED: probable transcription factor GLK2 [Prunus mume]
gene24433	805	853	913	275	379	478	45.2013	52.3913	54.5281	15.3444	23.1103	29.9498	2.03e-09	-1.16435	down	--	--	Biological Process: maltose metabolic process (GO:0000023);; Molecular Function: calcium ion binding (GO:0005509);; Cellular Component: chloroplast thylakoid membrane (GO:0009535);; Cellular Component: chloroplast thylakoid lumen (GO:0009543);; Cellular Component: photosystem II oxygen evolving complex (GO:0009654);; Biological Process: thylakoid membrane organization (GO:0010027);; Biological Pr…	--	--	--	PsbP domain-containing protein 5, chloroplastic (Precursor) GN=PPD5 OS=Arabidopsis thaliana (Mouse-ear cress) PE=1 SV=3	PsbP domain-containing protein 5 {ECO:0000313|EMBL:EXC20796.1} OS=Morus notabilis PE=4 SV=1	PREDICTED: psbP domain-containing protein 5, chloroplastic isoform X1 [Nicotiana tomentosiformis]
gene23541	130	140	103	34	40	8	3.59963	3.85349	2.83167	0.946544	1.10241	0.309589	1.99e-07	-2.16762	down	[Q]	Secondary metabolites biosynthesis, transport and catabolism	Molecular Function: copper ion binding (GO:0005507);; Molecular Function: L-ascorbate oxidase activity (GO:0008447);; Biological Process: lignin catabolic process (GO:0046274);; Cellular Component: apoplast (GO:0048046);; Molecular Function: hydroquinone:oxygen oxidoreductase activity (GO:0052716);; Biological Process: oxidation-reduction process (GO:0055114);;	--	[Q]	Secondary metabolites biosynthesis, transport and catabolism	Laccase-6 (Precursor) GN=LAC6 OS=Arabidopsis thaliana (Mouse-ear cress) PE=2 SV=1	Laccase {ECO:0000256|RuleBase:RU361119} OS=Prunus persica (Peach) PE=3 SV=1	PREDICTED: laccase-6 [Vitis vinifera]
gene27591	97	104	132	254	208	265	2.57739	2.95085	3.94024	7.68449	6.40957	7.49944	4.81e-05	1.14597	up	--	--	Biological Process: organ development (GO:0048513);;	--	--	--	F-box/kelch-repeat protein At3g61590 GN=At3g61590 OS=Arabidopsis thaliana (Mouse-ear cress) PE=1 SV=1	Uncharacterized protein {ECO:0000313|EMBL:EMJ22196.1} OS=Prunus persica (Peach) PE=4 SV=1	hypothetical protein PRUPE_ppa006562mg [Prunus persica]
gene25440	675	757	644	1450	2376	1704	46.7704	51.3133	43.739	99.5073	162.513	115.09	3.71e-05	1.43168	up	--	--	Molecular Function: hydrolase activity (GO:0016787);;	K07766|2.61662e-77|gmx:100527186|uncharacterized LOC100527186; K07766 diphosphoinositol-polyphosphate diphosphatase [EC:3.6.1.52] (A)	[T]	Signal transduction mechanisms	Nudix hydrolase 17, mitochondrial (Precursor) GN=T8O11.16 OS=Arabidopsis thaliana (Mouse-ear cress) PE=2 SV=1	Nudix hydrolase 17 {ECO:0000313|EMBL:EXC16428.1} OS=Morus notabilis PE=3 SV=1	Nudix hydrolase 17 [Morus notabilis]
gene13469	386	366	576	102	231	158	18.5475	17.5743	27.6827	4.86778	10.9798	7.34619	0.000668353	-1.41849	down	--	--	--	K16290|0|pop:POPTR_0004s21740g|XYLEM CYSTEINE PEPTIDASE 1 family protein; K16290 xylem cysteine proteinase [EC:3.4.22.-] (A)	[O]	Posttranslational modification, protein turnover, chaperones	Xylem cysteine proteinase 1 (Precursor) GN=XCP1 OS=Arabidopsis thaliana (Mouse-ear cress) PE=1 SV=1	XYLEM CYSTEINE PEPTIDASE 1 family protein {ECO:0000313|EMBL:ERP62659.1} OS=Populus trichocarpa (Western balsam poplar) PE=4 SV=1	XYLEM CYSTEINE PEPTIDASE 1 family protein [Populus trichocarpa]
gene16391	81	86	66	297	223	189	0.834079	1.18912	0.826298	3.44917	3.0653	2.49048	1.47e-06	1.62541	up	[R]	General function prediction only	--	--	[R]	General function prediction only	THO complex subunit 3 GN=MDA7.19 OS=Arabidopsis thaliana (Mouse-ear cress) PE=1 SV=1	Uncharacterized protein {ECO:0000313|EMBL:EMJ22721.1} OS=Prunus persica (Peach) PE=4 SV=1	hypothetical protein PRUPE_ppa016003mg [Prunus persica]
gene4089	31	23	43	139	238	162	1.06229	0.841146	1.61993	4.98746	8.51136	5.61852	1.33e-07	2.49165	up	--	--	Molecular Function: diacylglycerol O-acyltransferase activity (GO:0004144);; Biological Process: glycerolipid biosynthetic process (GO:0045017);;	--	--	--	O-acyltransferase WSD1 GN=WSD1 OS=Arabidopsis thaliana (Mouse-ear cress) PE=2 SV=1	Uncharacterized protein {ECO:0000313|EMBL:KCW46541.1} OS=Eucalyptus grandis (Flooded gum) PE=4 SV=1	PREDICTED: O-acyltransferase WSD1-like [Eucalyptus grandis]
gene22589	246	291	281	36	60	42	11.0236	13.0517	12.653	1.64621	2.73706	1.90976	2.73e-17	-2.54952	down	--	--	Molecular Function: phospholipid binding (GO:0005543);; Molecular Function: oxidoreductase activity (GO:0016491);;	--	[TU]	--	Putative clathrin assembly protein At1g25240 GN=At1g25240 OS=Arabidopsis thaliana (Mouse-ear cress) PE=3 SV=1	Uncharacterized protein {ECO:0000313|EMBL:EEE88920.1} OS=Populus trichocarpa (Western balsam poplar) PE=4 SV=1	PREDICTED: putative clathrin assembly protein At1g25240 [Populus euphratica]
gene12370	1	0	0	18	12	34	0.170922	0	0	1.58336	1.06437	2.92845	8.05e-05	6.02476	up	--	--	--	--	--	--	BURP domain-containing protein 3 (Precursor) OS=Oryza sativa subsp. japonica (Rice) PE=2 SV=1	Uncharacterized protein isoform 3 {ECO:0000313|EMBL:EOX98057.1} OS=Theobroma cacao (Cacao) PE=4 SV=1	Uncharacterized protein isoform 3 [Theobroma cacao]
gene21700	244	220	206	2060	1894	1982	8.80592	7.96912	7.49423	75.5078	69.616	72.3785	8.62e-62	3.16703	up	--	--	Molecular Function: nutrient reservoir activity (GO:0045735);;	--	--	--	Glutelin type-A 3 basic chain (Precursor) GN=OSJNBa0083F15.19 OS=Oryza sativa subsp. japonica (Rice) PE=2 SV=2	Putative uncharacterized protein {ECO:0000313|EMBL:CBI23808.3} OS=Vitis vinifera (Grape) PE=4 SV=1	PREDICTED: glutelin type-A 3 [Vitis vinifera]
gene17168	407	807	660	16905	13702	18300	25.1288	45.572	40.2184	987.535	805.063	1059.66	1.42e-60	4.72543	up	[G]	Carbohydrate transport and metabolism	Molecular Function: transporter activity (GO:0005215);; Cellular Component: vacuole (GO:0005773);; Cellular Component: plasma membrane (GO:0005886);; Biological Process: water transport (GO:0006833);; Biological Process: response to osmotic stress (GO:0006970);; Biological Process: response to desiccation (GO:0009269);; Cellular Component: chloroplast (GO:0009507);; Biological Process: response t…	K09872|3.48612e-180|cic:CICLE_v10012379mg|hypothetical protein; K09872 aquaporin PIP (A)	[G]	Carbohydrate transport and metabolism	Aquaporin PIP2-1, N-terminally processed GN=F4P12.120 OS=Arabidopsis thaliana (Mouse-ear cress) PE=1 SV=1	Uncharacterized protein {ECO:0000313|EMBL:ESR42026.1} OS=Citrus clementina PE=3 SV=1	hypothetical protein CICLE_v10012379mg [Citrus clementina]
gene15300	761	635	564	244	257	257	41.7293	34.5764	29.8961	12.4859	12.8074	13.2643	4.95e-11	-1.35091	down	--	--	Biological Process: aromatic amino acid family biosynthetic process (GO:0009073);; Cellular Component: chloroplast stroma (GO:0009570);; Cellular Component: proplastid stroma (GO:0009571);; Biological Process: photosystem II assembly (GO:0010207);; Biological Process: iron-sulfur cluster assembly (GO:0016226);;	--	--	--	Protein LOW PSII ACCUMULATION 3, chloroplastic (Precursor) GN=LPA3 OS=Arabidopsis thaliana (Mouse-ear cress) PE=1 SV=1	Uncharacterized protein {ECO:0000313|EMBL:EMJ16737.1} OS=Prunus persica (Peach) PE=4 SV=1	PREDICTED: protein LOW PSII ACCUMULATION 3, chloroplastic [Prunus mume]
gene11691	663	768	661	7169	7369	7060	29.2439	33.4744	30.1598	317.609	324.499	303.603	4.14e-73	3.38724	up	--	--	Molecular Function: transcription cofactor activity (GO:0003712);; Molecular Function: histone acetyltransferase activity (GO:0004402);; Cellular Component: nucleus (GO:0005634);; Biological Process: regulation of transcription, DNA-templated (GO:0006355);; Molecular Function: zinc ion binding (GO:0008270);; Biological Process: histone acetylation (GO:0016573);;	--	[K]	Transcription	BTB/POZ and TAZ domain-containing protein 1 GN=BT1 OS=Arabidopsis thaliana (Mouse-ear cress) PE=1 SV=1	Uncharacterized protein {ECO:0000313|EMBL:EMJ10388.1} OS=Prunus persica (Peach) PE=4 SV=1	hypothetical protein PRUPE_ppa006416mg [Prunus persica]
gene19111	655	446	401	4611	3545	3069	21.6417	13.6043	12.9664	147.257	116.197	92.1302	4.55e-16	2.92204	up	--	--	--	--	[R]	General function prediction only	F-box/kelch-repeat protein At1g15670 GN=At1g15670 OS=Arabidopsis thaliana (Mouse-ear cress) PE=2 SV=1	Putative uncharacterized protein {ECO:0000313|EMBL:CAN71047.1} OS=Vitis vinifera (Grape) PE=4 SV=1	hypothetical protein VITISV_015116 [Vitis vinifera]
gene18373	2079	1844	1814	523	522	439	75.7276	72.5697	69.5492	17.7185	20.1889	16.9173	1.86e-26	-1.93148	down	--	--	Molecular Function: DNA binding (GO:0003677);; Molecular Function: RNA binding (GO:0003723);; Molecular Function: RNA-directed DNA polymerase activity (GO:0003964);; Molecular Function: endonuclease activity (GO:0004519);; Molecular Function: calmodulin binding (GO:0005516);; Cellular Component: intracellular (GO:0005622);; Cellular Component: plasma membrane (GO:0005886);; Biological Process: RN…	--	--	--	Protein IQ-DOMAIN 31 GN=IQD31 OS=Arabidopsis thaliana (Mouse-ear cress) PE=1 SV=1	Putative uncharacterized protein {ECO:0000313|EMBL:CAN68445.1} OS=Vitis vinifera (Grape) PE=4 SV=1	hypothetical protein VITISV_031264 [Vitis vinifera]
gene6865	472	517	488	2029	1287	1007	3.09479	3.38207	3.17249	13.1259	8.41257	6.59059	0.00312127	1.56926	up	--	--	--	--	--	--	--	Kinase interacting (KIP1-like) family protein, putative {ECO:0000313|EMBL:EOX94682.1} OS=Theobroma cacao (Cacao) PE=4 SV=1	Kinase interacting (KIP1-like) family protein, putative [Theobroma cacao]
gene10108	1527	942	1404	231	263	387	70.9008	44.3512	64.4773	10.6362	12.1707	17.5015	1.6e-08	-2.11645	down	--	--	Molecular Function: transferase activity, transferring acyl groups (GO:0016746);;	--	--	--	Vinorine synthase GN=ACT OS=Rauvolfia serpentina (Serpentine wood) PE=1 SV=2	Anthranilate N-benzoyltransferase protein, putative {ECO:0000313|EMBL:EOY22402.1} OS=Theobroma cacao (Cacao) PE=4 SV=1	Anthranilate N-benzoyltransferase protein, putative [Theobroma cacao]
gene29801	32	85	81	350	278	154	1.77444	4.71571	4.55902	19.7991	15.5041	8.38502	0.00121722	1.99997	up	--	--	Molecular Function: RNA binding (GO:0003723);; Cellular Component: chloroplast envelope (GO:0009941);;	--	--	--	--	Uncharacterized protein {ECO:0000313|EMBL:KDP21842.1} OS=Jatropha curcas (Barbados nut) PE=4 SV=1	hypothetical protein JCGZ_00629 [Jatropha curcas]
gene21474	30	59	54	20	5	1	1.87522	3.63758	3.05645	1.16113	0.410563	0.0992264	0.000295441	-2.43855	down	--	--	--	--	[R]	General function prediction only	Receptor-like protein 12 (Precursor) GN=RLP12 OS=Arabidopsis thaliana (Mouse-ear cress) PE=2 SV=2	Uncharacterized protein {ECO:0000313|EMBL:ESR42684.1} (Fragment) OS=Citrus clementina PE=4 SV=1	PREDICTED: receptor-like protein 12-like [Cicer arietinum]
gene28908	134	168	145	31	38	45	4.60585	5.64991	5.09185	1.09842	1.35247	1.50601	2.16e-07	-1.95199	down	[E]	Amino acid transport and metabolism	--	--	--	--	--	Putative uncharacterized protein {ECO:0000313|EMBL:CCB56190.1} OS=Vitis vinifera (Grape) PE=4 SV=1	PREDICTED: uncharacterized protein LOC100251314 isoform X2 [Vitis vinifera]
gene27716	56	96	54	235	299	307	3.2511	5.60701	3.14371	13.5974	17.2222	17.6577	4.75e-13	2.04865	up	--	--	--	--	--	--	--	Uncharacterized protein {ECO:0000313|EMBL:EEF05452.2} OS=Populus trichocarpa (Western balsam poplar) PE=4 SV=2	PREDICTED: uncharacterized protein LOC105120091 [Populus euphratica]
gene21018	42	29	37	74	75	120	3.00885	2.09327	2.62553	5.22311	5.29482	8.44572	0.00316363	1.33669	up	[KAD]	--	--	K09422|1.57427e-96|tcc:TCM_029121|Duplicated homeodomain-like superfamily protein, putative; K09422 myb proto-oncogene protein, plant (A)	[K]	Transcription	Transcription factor MYB3 GN=MYB3 OS=Arabidopsis thaliana (Mouse-ear cress) PE=1 SV=1	Putative uncharacterized protein {ECO:0000313|EMBL:CAN60723.1} OS=Vitis vinifera (Grape) PE=4 SV=1	hypothetical protein VITISV_034452 [Vitis vinifera]
gene6401	29	32	28	4	10	4	6.51154	7.25351	6.37186	0.9197	2.34903	0.905761	0.00666851	-2.2892	down	--	--	--	--	--	--	--	Uncharacterized protein {ECO:0000313|EMBL:EXB61979.1} OS=Morus notabilis PE=4 SV=1	hypothetical protein L484_002759 [Morus notabilis]
gene25638	55	48	48	167	121	111	1.84689	1.60996	1.65589	5.54146	4.07018	3.75116	0.000170192	1.42182	up	[Q]	Secondary metabolites biosynthesis, transport and catabolism	Molecular Function: iron ion binding (GO:0005506);; Molecular Function: electron carrier activity (GO:0009055);; Molecular Function: heme binding (GO:0020037);; Molecular Function: flavonoid 3',5'-hydroxylase activity (GO:0033772);; Biological Process: oxidation-reduction process (GO:0055114);;	--	[Q]	Secondary metabolites biosynthesis, transport and catabolism	Geraniol 8-hydroxylase GN=CYP76B6 OS=Catharanthus roseus (Madagascar periwinkle) PE=1 SV=1	Uncharacterized protein {ECO:0000313|EMBL:EMJ10305.1} OS=Prunus persica (Peach) PE=3 SV=1	PREDICTED: 7-ethoxycoumarin O-deethylase-like [Prunus mume]
Betula_platyphylla_newGene_1862	3615	3269	3735	9135	8847	11133	102.52	93.1261	104.675	258.087	251.257	318.31	2.64e-16	1.47476	up	[O]	Posttranslational modification, protein turnover, chaperones	Cellular Component: nucleus (GO:0005634);; Cellular Component: cytoplasm (GO:0005737);; Biological Process: cellular protein modification process (GO:0006464);; Biological Process: ubiquitin-dependent protein catabolic process (GO:0006511);; Biological Process: aging (GO:0007568);; Biological Process: response to salicylic acid (GO:0009751);;	K08770|0|dosa:Os06t0681400-01|Os06g0681400; Ubiquitin domain containing protein.; K08770 ubiquitin C (A)	--	--	NEDD8-like protein RUB2 (Precursor) GN=T20F21.24 OS=Arabidopsis thaliana (Mouse-ear cress) PE=1 SV=3	--	Polyubiquitin-A [Triticum urartu]
gene18209	8769	6763	7743	4252	3550	3607	112.594	83.9401	99.5885	53.5905	44.5519	44.7192	2.3e-08	-1.00879	down	[M]	Cell wall/membrane/envelope biogenesis	Molecular Function: zinc ion binding (GO:0008270);; Cellular Component: integral component of membrane (GO:0016021);; Molecular Function: cellulose synthase (UDP-forming) activity (GO:0016760);; Biological Process: cellulose biosynthetic process (GO:0030244);;	K10999|0|pmum:103330444|cellulose synthase A catalytic subunit 3 [UDP-forming]; K10999 cellulose synthase A [EC:2.4.1.12] (A)	--	--	Cellulose synthase A catalytic subunit 3 [UDP-forming] GN=At5g05170 OS=Arabidopsis thaliana (Mouse-ear cress) PE=1 SV=2	Cellulose synthase {ECO:0000256|RuleBase:RU361116} OS=Betula platyphylla (Asian white birch) PE=2 SV=1	cellulose synthase [Betula platyphylla]
gene7893	29	40	41	6	2	9	17.0788	23.6156	23.4284	3.71992	1.65265	5.21202	0.000635727	-2.67227	down	--	--	--	--	--	--	--	Uncharacterized protein {ECO:0000313|EMBL:ESR32744.1} OS=Citrus clementina PE=4 SV=1	--
gene13184	379	280	507	2711	2661	3304	19.0996	13.3942	23.8172	130.195	128.56	154.255	2.61e-41	2.91464	up	--	--	Molecular Function: ATP transmembrane transporter activity (GO:0005347);; Cellular Component: mitochondrial inner membrane (GO:0005743);; Cellular Component: peroxisome (GO:0005777);; Biological Process: fatty acid beta-oxidation (GO:0006635);; Biological Process: mitochondrial transport (GO:0006839);; Biological Process: peroxisome organization (GO:0007031);; Biological Process: toxin catabolic …	--	[C]	Energy production and conversion	Peroxisomal adenine nucleotide carrier 1 GN=PNC1 OS=Arabidopsis thaliana (Mouse-ear cress) PE=1 SV=1	Uncharacterized protein {ECO:0000313|EMBL:KDO56327.1} OS=Citrus sinensis (Sweet orange) PE=3 SV=1	hypothetical protein CICLE_v10001869mg [Citrus clementina]
gene22671	1032	764	848	150	357	186	27.0684	19.4714	22.749	3.22212	8.04054	4.86292	3.16e-11	-1.91453	down	--	--	--	--	[E]	Amino acid transport and metabolism	Protein NRT1/ PTR FAMILY 5.5 GN=NPF5.5 OS=Arabidopsis thaliana (Mouse-ear cress) PE=2 SV=1	Uncharacterized protein {ECO:0000313|EMBL:EMJ08256.1} OS=Prunus persica (Peach) PE=4 SV=1	hypothetical protein PRUPE_ppa1027125mg [Prunus persica]
gene17162	4	9	10	1067	2330	1369	0.161212	0.301213	0.468856	40.4873	88.8012	49.3337	5.72e-15	7.71139	up	--	--	--	--	[GC]	--	7-deoxyloganetin glucosyltransferase GN=UGT85A24 OS=Gardenia jasminoides (Cape jasmine) PE=1 SV=1	Uncharacterized protein {ECO:0000313|EMBL:EMJ16494.1} OS=Prunus persica (Peach) PE=3 SV=1	PREDICTED: UDP-glycosyltransferase 85A5-like [Prunus mume]
gene16456	4086	3533	4368	1646	1649	1803	156.351	133.256	170.416	64.6495	62.2419	69.8001	7.47e-12	-1.21411	down	--	--	--	--	[G]	Carbohydrate transport and metabolism	--	Uncharacterized protein {ECO:0000313|EMBL:EXC21397.1} OS=Morus notabilis PE=4 SV=1	hypothetical protein L484_011839 [Morus notabilis]
gene11480	321	364	293	49	111	90	14.5388	16.0726	13.4876	2.26456	4.95786	4.03524	2.06e-13	-1.94988	down	--	--	Biological Process: amino acid transmembrane transport (GO:0003333);; Molecular Function: amino acid transmembrane transporter activity (GO:0015171);; Cellular Component: integral component of membrane (GO:0016021);;	K15015|0|pper:PRUPE_ppa016615mg|hypothetical protein; K15015 solute carrier family 32 (vesicular inhibitory amino acid transporter) (A)	[E]	Amino acid transport and metabolism	--	Uncharacterized protein {ECO:0000313|EMBL:EMJ28085.1} OS=Prunus persica (Peach) PE=4 SV=1	hypothetical protein PRUPE_ppa016615mg [Prunus persica]
gene26867	2197	2519	2414	4609	5220	5382	115.48	123.271	123.677	240.936	258.913	269.766	4.85e-10	1.11226	up	--	--	--	--	--	--	--	Uncharacterized protein {ECO:0000313|EMBL:KDO74402.1} OS=Citrus sinensis (Sweet orange) PE=4 SV=1	PREDICTED: uncharacterized protein LOC104108568 isoform X2 [Nicotiana tomentosiformis]
gene28032	949	945	906	2918	3512	2555	31.5174	31.2736	30.3169	97.3828	117.28	83.603	3.02e-15	1.70081	up	[E]	Amino acid transport and metabolism	Molecular Function: transaminase activity (GO:0008483);; Biological Process: biosynthetic process (GO:0009058);; Molecular Function: pyridoxal phosphate binding (GO:0030170);;	K00814|0|cit:102620489|alanine aminotransferase 2, mitochondrial-like; K00814 alanine transaminase [EC:2.6.1.2] (A)	[E]	Amino acid transport and metabolism	Alanine aminotransferase 2, mitochondrial (Precursor) OS=Arabidopsis thaliana (Mouse-ear cress) PE=2 SV=1	Uncharacterized protein {ECO:0000313|EMBL:ESR40038.1} OS=Citrus clementina PE=4 SV=1	hypothetical protein CICLE_v10025334mg [Citrus clementina]
gene22424	40	31	30	117	118	104	1.40089	1.05008	1.08647	4.05244	3.76635	3.55338	2.45e-05	1.76649	up	--	--	Biological Process: carbohydrate metabolic process (GO:0005975);; Molecular Function: glucan endo-1,3-beta-D-glucosidase activity (GO:0042973);;	--	--	--	Glucan endo-1,3-beta-glucosidase 5 (Precursor) GN=At4g31140 OS=Arabidopsis thaliana (Mouse-ear cress) PE=1 SV=1	Uncharacterized protein {ECO:0000313|EMBL:KDO67128.1} OS=Citrus sinensis (Sweet orange) PE=3 SV=1	PREDICTED: glucan endo-1,3-beta-glucosidase 5-like [Citrus sinensis]
gene19040	472	477	372	971	1128	877	14.6715	14.0824	12.7695	30.4251	37.4684	27.9837	3.22e-10	1.19086	up	[GEPR]	--	Cellular Component: integral component of membrane (GO:0016021);; Biological Process: transmembrane transport (GO:0055085);;	K08193|0|rcu:RCOM_0084940|Sialin, putative; K08193 MFS transporter, ACS family, solute carrier family 17 (sodium-dependent inorganic phosphate cotransporter), other (A)	[G]	Carbohydrate transport and metabolism	Probable anion transporter 3, chloroplastic (Precursor) GN=T8P21.3 OS=Arabidopsis thaliana (Mouse-ear cress) PE=2 SV=2	Sialin, putative {ECO:0000313|EMBL:EEF34490.1} OS=Ricinus communis (Castor bean) PE=4 SV=1	Sialin, putative [Ricinus communis]
gene10219	216	200	193	98	83	105	4.85661	4.47798	4.35842	2.16789	1.86665	2.53148	0.000466213	-1.07038	down	--	--	--	--	--	--	--	Putative uncharacterized protein {ECO:0000313|EMBL:CBI28846.3} OS=Vitis vinifera (Grape) PE=4 SV=1	PREDICTED: uncharacterized protein LOC100241486 [Vitis vinifera]
gene20809	4047	3618	4230	1502	1569	2187	260.759	232.446	269.123	95.3142	99.2414	137.646	6.71e-11	-1.1581	down	--	--	Biological Process: lipid metabolic process (GO:0006629);; Molecular Function: hydrolase activity, acting on ester bonds (GO:0016788);;	--	--	--	GDSL esterase/lipase APG (Precursor) GN=APG OS=Arabidopsis thaliana (Mouse-ear cress) PE=1 SV=1	Uncharacterized protein {ECO:0000313|EMBL:ESW22578.1} OS=Phaseolus vulgaris (Kidney bean) PE=4 SV=1	hypothetical protein PHAVU_005G164800g [Phaseolus vulgaris]
gene14558	17	9	8	217	297	247	0.736239	0.38598	0.386288	9.2935	12.8078	10.4791	6.66e-34	4.5039	up	[R]	General function prediction only	--	--	[QR]	--	Gibberellin 20 oxidase 1 GN=At4g25420 OS=Arabidopsis thaliana (Mouse-ear cress) PE=2 SV=2	Uncharacterized protein {ECO:0000313|EMBL:EMJ02572.1} OS=Prunus persica (Peach) PE=3 SV=1	hypothetical protein PRUPE_ppa007775mg [Prunus persica]
gene2238	89	93	78	34	27	34	2.84368	2.95915	2.52249	1.09534	0.888973	1.08414	0.00212274	-1.43234	down	[G]	Carbohydrate transport and metabolism	Molecular Function: starch synthase activity (GO:0009011);; Biological Process: glucan biosynthetic process (GO:0009250);;	K00703|0|pop:POPTR_0018s14640g|hypothetical protein; K00703 starch synthase [EC:2.4.1.21] (A)	--	--	Probable starch synthase 4, chloroplastic/amyloplastic (Precursor) GN=SS4 OS=Arabidopsis thaliana (Mouse-ear cress) PE=2 SV=1	Starch synthase, chloroplastic/amyloplastic {ECO:0000256|RuleBase:RU361232} OS=Populus trichocarpa (Western balsam poplar) PE=3 SV=1	hypothetical protein POPTR_0018s14640g [Populus trichocarpa]
gene13728	230	281	245	2249	1760	2207	7.4805	8.93757	8.04553	73.8807	57.414	71.3268	2.55e-41	3.05949	up	[G]	Carbohydrate transport and metabolism	Molecular Function: 6-phosphofructokinase activity (GO:0003872);; Molecular Function: ATP binding (GO:0005524);; Cellular Component: 6-phosphofructokinase complex (GO:0005945);; Biological Process: fructose 6-phosphate metabolic process (GO:0006002);; Biological Process: glycolytic process (GO:0006096);; Biological Process: phosphorylation (GO:0016310);;	K00850|0|tcc:TCM_030467|Phosphofructokinase 2; K00850 6-phosphofructokinase 1 [EC:2.7.1.11] (A)	[G]	Carbohydrate transport and metabolism	ATP-dependent 6-phosphofructokinase 2 {ECO:0000255|HAMAP-Rule:MF_03186} GN=At5g47810 OS=Arabidopsis thaliana (Mouse-ear cress) PE=1 SV=1	Phosphofructokinase {ECO:0000313|EMBL:AIE47271.1} OS=Hevea brasiliensis (Para rubber tree) PE=2 SV=1	phosphofructokinase [Hevea brasiliensis]
gene7776	2125	1977	2042	7351	8931	7678	70.5374	68.2301	71.6201	266.347	325.27	268.839	1.15e-28	1.98228	up	[ER]	--	Molecular Function: 4-hydroxyphenylpyruvate dioxygenase activity (GO:0003868);; Cellular Component: mitochondrion (GO:0005739);; Cellular Component: cytosol (GO:0005829);; Biological Process: aromatic amino acid family metabolic process (GO:0009072);; Cellular Component: chloroplast (GO:0009507);; Biological Process: vitamin E biosynthetic process (GO:0010189);; Biological Process: plastoquinone …	K00457|0|cmo:103504117|4-hydroxyphenylpyruvate dioxygenase; K00457 4-hydroxyphenylpyruvate dioxygenase [EC:1.13.11.27] (A)	[E]	Amino acid transport and metabolism	4-hydroxyphenylpyruvate dioxygenase GN=F12K11.9 OS=Arabidopsis thaliana (Mouse-ear cress) PE=1 SV=2	4-hydroxyphenylpyruvate dioxygenase {ECO:0000256|PIRNR:PIRNR009283} OS=Hevea brasiliensis (Para rubber tree) PE=2 SV=1	4-hydroxyphenylpyruvate dioxygenase [Hevea brasiliensis]
gene24153	304	416	463	87	124	108	138.147	188.174	207.668	40.5872	55.5057	46.7664	2.06e-09	-1.8727	down	--	--	--	--	[T]	Signal transduction mechanisms	Calmodulin-like protein 3 GN=CML3 OS=Arabidopsis thaliana (Mouse-ear cress) PE=2 SV=1	Calcium-binding EF-hand family protein, putative {ECO:0000313|EMBL:EOY02751.1} OS=Theobroma cacao (Cacao) PE=4 SV=1	Calcium-binding EF-hand family protein, putative [Theobroma cacao]
gene13437	5	9	10	116	91	98	1.02648	1.62506	1.84427	20.465	15.743	17.0411	1.58e-12	3.68676	up	--	--	Molecular Function: sequence-specific DNA binding transcription factor activity (GO:0003700);; Biological Process: regulation of transcription, DNA-templated (GO:0006355);; Molecular Function: sequence-specific DNA binding (GO:0043565);;	--	--	--	Ocs element-binding factor 1 GN=OBF1 OS=Zea mays (Maize) PE=2 SV=2	Uncharacterized protein {ECO:0000313|EMBL:EMJ24800.1} OS=Prunus persica (Peach) PE=4 SV=1	hypothetical protein PRUPE_ppa012507mg [Prunus persica]
gene9535	408	471	442	948	981	882	13.049	15.0157	14.2203	30.5742	30.8404	27.1581	6.36e-09	1.10855	up	--	--	Molecular Function: GTP binding (GO:0005525);; Cellular Component: intracellular (GO:0005622);; Biological Process: small GTPase mediated signal transduction (GO:0007264);;	--	[S]	Function unknown	--	Uncharacterized protein {ECO:0000313|EMBL:KDP43789.1} OS=Jatropha curcas (Barbados nut) PE=4 SV=1	hypothetical protein JCGZ_22416 [Jatropha curcas]
gene16565	88	120	122	252	221	222	4.44562	6.7656	6.20552	13.7165	12.0078	12.0551	0.000135181	1.09375	up	--	--	--	--	[O]	Posttranslational modification, protein turnover, chaperones	RING-H2 finger protein ATL13 GN=ATL13 OS=Arabidopsis thaliana (Mouse-ear cress) PE=2 SV=2	Uncharacterized protein {ECO:0000313|EMBL:EMJ21612.1} OS=Prunus persica (Peach) PE=4 SV=1	hypothetical protein PRUPE_ppa011047mg [Prunus persica]
gene23100	200	241	247	136	105	89	7.69484	9.08426	8.84955	5.16627	3.82464	3.55035	0.000318651	-1.04057	down	--	--	Biological Process: multicellular organismal development (GO:0007275);;	K09285|7.46614e-176|tcc:TCM_039203|AP2-like ethylene-responsive transcription factor AIL5, putative; K09285 AP2-like factor, ANT lineage (A)	--	--	AP2-like ethylene-responsive transcription factor AIL5 GN=AIL5 OS=Arabidopsis thaliana (Mouse-ear cress) PE=2 SV=2	AP2-like ethylene-responsive transcription factor AIL5, putative {ECO:0000313|EMBL:EOY31870.1} OS=Theobroma cacao (Cacao) PE=4 SV=1	AP2-like ethylene-responsive transcription factor AIL5, putative [Theobroma cacao]
gene23432	1061	1031	906	417	439	324	24.2114	26.6439	22.0959	9.27588	12.6308	8.47572	3.02e-12	-1.32609	down	[OU]	--	Biological Process: signal peptide processing (GO:0006465);; Biological Process: proteolysis (GO:0006508);; Molecular Function: peptidase activity (GO:0008233);; Cellular Component: integral component of membrane (GO:0016021);;	K04773|0|pxb:103930211|serine protease SPPA, chloroplastic-like; K04773 protease IV [EC:3.4.21.-] (A)	--	--	Serine protease SPPA, chloroplastic (Precursor) GN=F2P9.14 OS=Arabidopsis thaliana (Mouse-ear cress) PE=2 SV=1	Uncharacterized protein {ECO:0000313|EMBL:KDO65620.1} OS=Citrus sinensis (Sweet orange) PE=4 SV=1	PREDICTED: serine protease SPPA, chloroplastic-like [Pyrus x bretschneideri]
gene371	63	68	92	155	265	291	3.09994	3.2394	4.45485	7.51725	14.3695	13.9297	0.000172369	1.69106	up	--	--	Molecular Function: acid phosphatase activity (GO:0003993);;	--	--	--	Acid phosphatase 1 (Precursor) GN=APS1 OS=Solanum lycopersicum (Tomato) PE=2 SV=1	Uncharacterized protein {ECO:0000313|EMBL:ESR42875.1} OS=Citrus clementina PE=4 SV=1	hypothetical protein CICLE_v10012544mg [Citrus clementina]
gene22101	33	30	30	97	85	92	0.905011	0.621479	0.780545	2.0859	1.92639	1.87214	0.000538482	1.57866	up	[C]	Energy production and conversion	Molecular Function: UDP-N-acetylmuramate dehydrogenase activity (GO:0008762);; Cellular Component: plastid (GO:0009536);; Biological Process: jasmonic acid metabolic process (GO:0009694);; Biological Process: response to jasmonic acid (GO:0009753);; Biological Process: cytokinin catabolic process (GO:0009823);; Cellular Component: cytoplasmic membrane-bounded vesicle (GO:0016023);; Molecular Func…	K00279|0|tcc:TCM_034120|Cytokinin oxidase 5; K00279 cytokinin dehydrogenase [EC:1.5.99.12] (A)	[C]	Energy production and conversion	Cytokinin dehydrogenase 5 (Precursor) GN=F1B16.2 OS=Arabidopsis thaliana (Mouse-ear cress) PE=2 SV=1	Cytokinin oxidase 5 {ECO:0000313|EMBL:EOY14870.1} OS=Theobroma cacao (Cacao) PE=4 SV=1	Cytokinin oxidase 5 [Theobroma cacao]
gene15742	33	62	61	302	636	299	2.93649	5.39384	5.2969	26.697	55.727	26.0927	0.000318651	3.00365	up	--	--	Molecular Function: DNA binding (GO:0003677);; Molecular Function: sequence-specific DNA binding transcription factor activity (GO:0003700);; Cellular Component: nucleus (GO:0005634);; Biological Process: regulation of transcription, DNA-templated (GO:0006355);;	K14516|1.20008e-78|pop:POPTR_0005s24460g|POPTRDRAFT_801467; hypothetical protein; K14516 ethylene-responsive transcription factor 1 (A)	--	--	Ethylene-responsive transcription factor 1B GN=K14B15.15 OS=Arabidopsis thaliana (Mouse-ear cress) PE=1 SV=2	Uncharacterized protein {ECO:0000313|EMBL:EEE93838.1} OS=Populus trichocarpa (Western balsam poplar) PE=4 SV=1	hypothetical protein POPTR_0005s24460g [Populus trichocarpa]
gene6118	221	235	283	545	496	556	6.729	7.15898	8.75996	16.7477	15.3203	17.1052	1.2e-07	1.13103	up	--	--	--	--	--	--	BTB/POZ domain-containing protein At2g13690 GN=PRL1-IFG OS=Arabidopsis thaliana (Mouse-ear cress) PE=2 SV=2	Uncharacterized protein {ECO:0000313|EMBL:EXB40976.1} OS=Morus notabilis PE=4 SV=1	hypothetical protein L484_020711 [Morus notabilis]
gene2902	30	36	48	78	82	127	14.0843	17.2352	22.377	37.1845	37.1059	55.1315	0.00210424	1.35129	up	--	--	Biological Process: cell wall macromolecule catabolic process (GO:0016998);;	--	--	--	--	Peptidoglycan-binding LysM domain-containing protein {ECO:0000313|EMBL:EOY23064.1} OS=Theobroma cacao (Cacao) PE=4 SV=1	Peptidoglycan-binding LysM domain-containing protein [Theobroma cacao]
gene14567	671	539	716	147	264	215	25.6651	21.4773	28.063	5.91005	10.2723	8.56988	6.9e-12	-1.60331	down	[RTKL]	--	Biological Process: activation of MAPKK activity (GO:0000186);; Molecular Function: MAP kinase kinase kinase activity (GO:0004709);; Molecular Function: calcium ion binding (GO:0005509);; Molecular Function: ATP binding (GO:0005524);; Molecular Function: polysaccharide binding (GO:0030247);;	--	--	--	Wall-associated receptor kinase 5 (Precursor) GN=WAK5 OS=Arabidopsis thaliana (Mouse-ear cress) PE=2 SV=1	Uncharacterized protein {ECO:0000313|EMBL:KCW71199.1} OS=Eucalyptus grandis (Flooded gum) PE=3 SV=1	hypothetical protein EUGRSUZ_F04289 [Eucalyptus grandis]
gene3069	6	17	2	49	171	152	0.184514	0.468334	0.0809506	1.31945	4.24005	3.70617	0.000249876	3.91383	up	[C]	Energy production and conversion	Molecular Function: isocitrate lyase activity (GO:0004451);; Biological Process: glyoxylate cycle (GO:0006097);; Biological Process: tricarboxylic acid cycle (GO:0006099);; Cellular Component: glyoxysome (GO:0009514);; Biological Process: seed dormancy process (GO:0010162);;	K01637|0|cic:CICLE_v10014655mg|hypothetical protein; K01637 isocitrate lyase [EC:4.1.3.1] (A)	[C]	Energy production and conversion	Isocitrate lyase OS=Gossypium hirsutum (Upland cotton) PE=2 SV=1	Isocitrate lyase {ECO:0000256|PIRNR:PIRNR001362} OS=Eucalyptus grandis (Flooded gum) PE=3 SV=1	PREDICTED: isocitrate lyase [Eucalyptus grandis]
gene6213	139	114	108	444	336	259	2.68259	2.14539	2.14391	8.07902	6.1151	4.78128	5.42e-05	1.54502	up	--	--	Molecular Function: peroxidase activity (GO:0004601);; Molecular Function: calcium ion binding (GO:0005509);; Cellular Component: integral component of membrane (GO:0016021);; Molecular Function: NAD(P)H oxidase activity (GO:0016174);; Biological Process: oxidation-reduction process (GO:0055114);;	K13447|0|pop:POPTR_0012s11340g|POPTRDRAFT_570393; respiratory burst oxidase C family protein; K13447 respiratory burst oxidase [EC:1.6.3.- 1.11.1.-] (A)	[PQ]	--	Respiratory burst oxidase homolog protein C GN=RBOHC OS=Solanum tuberosum (Potato) PE=1 SV=2	NADPH oxidase A {ECO:0000313|EMBL:AII25876.1} OS=Camellia sinensis (Tea) PE=2 SV=1	NADPH oxidase A [Camellia sinensis]
gene11172	203	212	218	80	83	60	1.58189	1.65505	1.67438	0.612603	0.644938	0.469544	1.52e-06	-1.48634	down	--	--	--	--	--	--	--	Uncharacterized protein {ECO:0000313|EMBL:EXB36055.1} OS=Morus notabilis PE=4 SV=1	hypothetical protein L484_018212 [Morus notabilis]
gene12599	662	526	671	1596	1270	1725	173.761	141.156	176.25	424.49	331.571	439.522	6.62e-10	1.3243	up	--	--	--	--	--	--	Polyadenylate-binding protein-interacting protein 2 GN=CID2 OS=Arabidopsis thaliana (Mouse-ear cress) PE=2 SV=1	Poly(A)-binding protein C-terminal interacting protein 6 {ECO:0000313|EMBL:KGN45812.1} OS=Cucumis sativus (Cucumber) PE=4 SV=1	PREDICTED: protein EARLY RESPONSIVE TO DEHYDRATION 15-like isoform 1 [Cucumis sativus]
gene12571	257	333	240	1308	2273	1135	3.69187	4.77911	3.47114	18.8671	32.8554	16.3605	7.8e-05	2.52401	up	[RTKL]	--	Biological Process: MAPK cascade (GO:0000165);; Biological Process: respiratory burst involved in defense response (GO:0002679);; Molecular Function: protein serine/threonine kinase activity (GO:0004674);; Molecular Function: phosphoprotein phosphatase activity (GO:0004721);; Molecular Function: ATP binding (GO:0005524);; Cellular Component: mitochondrion (GO:0005739);; Biological Process: protei…	--	--	--	Probable LRR receptor-like serine/threonine-protein kinase At1g74360 (Precursor) GN=At1g74360 OS=Arabidopsis thaliana (Mouse-ear cress) PE=2 SV=1	Leucine-rich repeat protein kinase family protein {ECO:0000313|EMBL:EOY21954.1} OS=Theobroma cacao (Cacao) PE=4 SV=1	Leucine-rich repeat protein kinase family protein [Theobroma cacao]
gene25685	2724	2238	2423	724	855	717	175.849	141.728	154.356	44.2846	52.6651	44.6369	7.51e-21	-1.66647	down	[E]	Amino acid transport and metabolism	Molecular Function: chorismate mutase activity (GO:0004106);; Cellular Component: cytosol (GO:0005829);; Biological Process: aromatic amino acid family biosynthetic process (GO:0009073);; Biological Process: chorismate metabolic process (GO:0046417);;	K01850|2.15121e-120|tcc:TCM_036909|Chorismate mutase 2; K01850 chorismate mutase [EC:5.4.99.5] (A)	[E]	Amino acid transport and metabolism	Chorismate mutase 2 GN=CM2 OS=Arabidopsis thaliana (Mouse-ear cress) PE=1 SV=1	Chorismate mutase 2 {ECO:0000313|EMBL:EOY29339.1} OS=Theobroma cacao (Cacao) PE=4 SV=1	Chorismate mutase 2 [Theobroma cacao]
gene11306	269	314	243	83	111	130	16.1154	18.475	14.9962	4.5134	7.93987	7.05211	9.62e-07	-1.3308	down	--	--	Cellular Component: nucleus (GO:0005634);; Cellular Component: plasma membrane (GO:0005886);; Biological Process: response to osmotic stress (GO:0006970);; Biological Process: salicylic acid biosynthetic process (GO:0009697);; Biological Process: salicylic acid mediated signaling pathway (GO:0009863);; Biological Process: response to nitrate (GO:0010167);; Biological Process: nitrate transport (G…	--	--	--	--	Putative uncharacterized protein {ECO:0000313|EMBL:EEF51224.1} OS=Ricinus communis (Castor bean) PE=4 SV=1	conserved hypothetical protein [Ricinus communis]
gene768	6830	4831	6375	2872	2369	2506	109.255	79.6373	102.077	43.8786	38.9056	37.9022	1.3e-07	-1.19938	down	[M]	Cell wall/membrane/envelope biogenesis	Cellular Component: Golgi apparatus (GO:0005794);; Cellular Component: plasma membrane (GO:0005886);; Molecular Function: zinc ion binding (GO:0008270);; Biological Process: plant-type primary cell wall biogenesis (GO:0009833);; Cellular Component: integral component of membrane (GO:0016021);; Molecular Function: cellulose synthase (UDP-forming) activity (GO:0016760);; Biological Process: cellulo…	K10999|0|vvi:100254408|cellulose synthase A catalytic subunit 1 [UDP-forming]; K10999 cellulose synthase A [EC:2.4.1.12] (A)	--	--	Cellulose synthase A catalytic subunit 1 [UDP-forming] GN=F8B4.110 OS=Arabidopsis thaliana (Mouse-ear cress) PE=1 SV=1	Cellulose synthase {ECO:0000256|RuleBase:RU361116} OS=Betula luminifera PE=2 SV=1	cellulose synthase 7 [Betula luminifera]
Betula_platyphylla_newGene_2209	171	153	209	396	473	518	7.46611	6.71845	9.0573	17.2023	20.4634	22.2329	4.38e-10	1.39868	up	--	--	Biological Process: response to stimulus (GO:0050896);;	--	--	--	Putative disease resistance protein At4g11170 GN=At4g11170 OS=Arabidopsis thaliana (Mouse-ear cress) PE=2 SV=1	--	PREDICTED: TMV resistance protein N-like [Prunus mume]
gene26569	581	492	562	211	246	284	12.7444	10.8345	12.5961	4.6351	5.51747	6.26835	1.4e-07	-1.12238	down	[U]	Intracellular trafficking, secretion, and vesicular transport	Biological Process: mitotic G2 phase (GO:0000085);; Cellular Component: nucleus (GO:0005634);; Cellular Component: cytosol (GO:0005829);; Cellular Component: plasma membrane (GO:0005886);; Biological Process: regulation of DNA replication (GO:0006275);; Biological Process: DNA methylation (GO:0006306);; Biological Process: chromatin silencing (GO:0006342);; Biological Process: cell proliferation …	--	[U]	Intracellular trafficking, secretion, and vesicular transport	Protein CYPRO4 GN=CYPRO4 OS=Cynara cardunculus (Cardoon) PE=2 SV=1	Vacuolar import/degradation {ECO:0000313|EMBL:EOY14469.1} OS=Theobroma cacao (Cacao) PE=4 SV=1	Vacuolar import/degradation [Theobroma cacao]
gene18108	5	0	4	30	27	24	0.470053	0	0.411354	2.54648	2.3197	1.95934	0.000788749	3.1895	up	[S]	Function unknown	--	--	[S]	Function unknown	Vacuolar iron transporter homolog 4 GN=At3g43660 OS=Arabidopsis thaliana (Mouse-ear cress) PE=2 SV=1	Nodulin, putative {ECO:0000313|EMBL:EEF27735.1} OS=Ricinus communis (Castor bean) PE=4 SV=1	Nodulin, putative [Ricinus communis]
gene4006	114	188	161	31	87	60	121.1	195.73	167.882	37.2144	92.2358	56.3792	0.00112915	-1.36215	down	--	--	Cellular Component: membrane (GO:0016020);;	--	--	--	--	Uncharacterized protein {ECO:0000313|EMBL:EMJ18629.1} OS=Prunus persica (Peach) PE=4 SV=1	hypothetical protein PRUPE_ppb011827mg [Prunus persica]
gene12026	137	146	134	52	48	50	5.95911	5.27115	4.48305	1.28833	1.31418	2.01697	9.85e-05	-1.4555	down	[RTKL]	--	Biological Process: cellular process (GO:0009987);; Molecular Function: kinase activity (GO:0016301);;	--	--	--	G-type lectin S-receptor-like serine/threonine-protein kinase RKS1 (Precursor) GN=RKS1 OS=Arabidopsis thaliana (Mouse-ear cress) PE=3 SV=3	Serine/threonine-protein kinase {ECO:0000256|PIRNR:PIRNR000641} OS=Prunus persica (Peach) PE=3 SV=1	hypothetical protein PRUPE_ppa001615mg [Prunus persica]
gene22726	663	693	633	1834	1733	1278	12.8934	16.3064	16.0296	42.3103	32.2719	24.0402	3.78e-08	1.30363	up	[KL]	--	Molecular Function: DNA binding (GO:0003677);; Molecular Function: helicase activity (GO:0004386);; Molecular Function: ATP binding (GO:0005524);; Molecular Function: zinc ion binding (GO:0008270);; Molecular Function: transferase activity (GO:0016740);;	K15083|0|tcc:TCM_011915|Helicase protein with RING/U-box domain isoform 1; K15083 DNA repair protein RAD16 (A)	[L]	Replication, recombination and repair	Putative SWI/SNF-related matrix-associated actin-dependent regulator of chromatin subfamily A member 3-like 2 GN=At5g22750 OS=Arabidopsis thaliana (Mouse-ear cress) PE=2 SV=1	Helicase protein with RING/U-box domain isoform 1 {ECO:0000313|EMBL:EOY02217.1} OS=Theobroma cacao (Cacao) PE=4 SV=1	Helicase protein with RING/U-box domain isoform 1 [Theobroma cacao]
gene24737	9389	7779	6267	18533	14548	21493	576.557	495.571	402.553	1140.47	883.135	1315.83	6.23e-06	1.24026	up	[R]	General function prediction only	Biological Process: polysaccharide catabolic process (GO:0000272);; Molecular Function: chitinase activity (GO:0004568);; Biological Process: chitin catabolic process (GO:0006032);; Biological Process: defense response (GO:0006952);; Molecular Function: chitin binding (GO:0008061);; Biological Process: cell wall macromolecule catabolic process (GO:0016998);;	K01183|3.53162e-163|tcc:TCM_000095|Basic chitinase; K01183 chitinase [EC:3.2.1.14] (A)	[R]	General function prediction only	Endochitinase (Precursor) OS=Pisum sativum (Garden pea) PE=2 SV=1	Endochitinase {ECO:0000313|EMBL:AAB01895.1} OS=Castanea sativa (Sweet chestnut) PE=2 SV=1	endochitinase [Castanea sativa]
gene13422	820	821	908	266	341	175	43.9556	42.1401	46.7642	13.2704	17.7879	9.38354	1.34e-17	-1.68672	down	--	--	Molecular Function: calcium ion binding (GO:0005509);; Molecular Function: calcium-dependent phospholipid binding (GO:0005544);;	--	[U]	Intracellular trafficking, secretion, and vesicular transport	Annexin D2 GN=MXK3.27 OS=Arabidopsis thaliana (Mouse-ear cress) PE=1 SV=1	Annexin {ECO:0000256|RuleBase:RU003540} OS=Eucalyptus grandis (Flooded gum) PE=3 SV=1	hypothetical protein EUGRSUZ_H04787 [Eucalyptus grandis]
gene30066	2479	2015	2290	811	1061	761	64.4186	52.1744	58.4215	20.845	27.3512	19.7146	4.07e-14	-1.34686	down	[P]	Inorganic ion transport and metabolism	Molecular Function: calcium-transporting ATPase activity (GO:0005388);; Molecular Function: ATP binding (GO:0005524);; Cellular Component: integral component of membrane (GO:0016021);; Molecular Function: metal ion binding (GO:0046872);; Biological Process: calcium ion transmembrane transport (GO:0070588);;	K01537|0|tcc:TCM_020729|Autoinhibited calcium ATPase; K01537 Ca2+-transporting ATPase [EC:3.6.3.8] (A)	[P]	Inorganic ion transport and metabolism	Putative calcium-transporting ATPase 13, plasma membrane-type GN=ACA13 OS=Arabidopsis thaliana (Mouse-ear cress) PE=3 SV=1	Calcium-transporting ATPase {ECO:0000256|RuleBase:RU361146} OS=Theobroma cacao (Cacao) PE=3 SV=1	Autoinhibited calcium ATPase [Theobroma cacao]
gene12973	3490	3262	3614	1141	1450	1624	216.339	202.703	220.837	70.7619	89.4554	99.66	4.82e-13	-1.27913	down	[J]	Translation, ribosomal structure and biogenesis	Molecular Function: structural constituent of ribosome (GO:0003735);; Cellular Component: ribosome (GO:0005840);; Biological Process: translation (GO:0006412);; Cellular Component: chloroplast stroma (GO:0009570);; Cellular Component: thylakoid (GO:0009579);; Biological Process: embryo development ending in seed dormancy (GO:0009793);; Cellular Component: chloroplast envelope (GO:0009941);; Biolo…	K02871|5.50452e-100|cic:CICLE_v10021899mg|hypothetical protein; K02871 large subunit ribosomal protein L13 (A)	[J]	Translation, ribosomal structure and biogenesis	50S ribosomal protein L13, chloroplastic (Precursor) GN=T30F21.4 OS=Arabidopsis thaliana (Mouse-ear cress) PE=2 SV=1	Uncharacterized protein {ECO:0000313|EMBL:ERP66644.1} OS=Populus trichocarpa (Western balsam poplar) PE=3 SV=1	PREDICTED: 50S ribosomal protein L13, chloroplastic-like isoform X2 [Populus euphratica]
gene14461	74	76	68	168	134	153	3.03508	2.80162	2.78939	6.72721	5.03592	6.19506	0.00193389	1.08153	up	--	--	Cellular Component: nucleus (GO:0005634);; Cellular Component: cytoplasm (GO:0005737);; Biological Process: polarity specification of adaxial/abaxial axis (GO:0009944);; Biological Process: proximal/distal pattern formation (GO:0009954);; Biological Process: floral organ abscission (GO:0010227);; Biological Process: nectary development (GO:0010254);; Biological Process: floral meristem determinac…	K14508|0|vvi:100241869|regulatory protein NPR5; K14508 regulatory protein NPR1 (A)	[R]	General function prediction only	Regulatory protein NPR5 GN=F13H10.8 OS=Arabidopsis thaliana (Mouse-ear cress) PE=1 SV=1	Putative uncharacterized protein {ECO:0000313|EMBL:CCB55300.1} OS=Vitis vinifera (Grape) PE=4 SV=1	PREDICTED: regulatory protein NPR5 [Vitis vinifera]
gene14504	78	95	75	46	35	23	7.25693	8.86545	6.79884	4.20466	3.19765	2.1049	0.00883072	-1.23425	down	--	--	--	--	--	--	B-box zinc finger protein 21 {ECO:0000303|PubMed:19920209} GN=At1g75540 OS=Arabidopsis thaliana (Mouse-ear cress) PE=1 SV=1	Uncharacterized protein {ECO:0000313|EMBL:EEE85965.2} (Fragment) OS=Populus trichocarpa (Western balsam poplar) PE=4 SV=2	hypothetical protein POPTR_0004s16810g, partial [Populus trichocarpa]
gene5038	13	35	26	743	594	338	0.686265	1.69121	1.06125	29.7742	23.9154	13.3013	9.7e-10	4.51912	up	[KAD]	--	Molecular Function: binding (GO:0005488);; Biological Process: response to hormone (GO:0009725);; Biological Process: response to oxygen-containing compound (GO:1901700);;	K09422|9.84064e-125|vvi:100260318|transcription factor MYB59; K09422 myb proto-oncogene protein, plant (A)	[K]	Transcription	Transcription factor MYB48 GN=MYB48 OS=Arabidopsis thaliana (Mouse-ear cress) PE=2 SV=1	Putative uncharacterized protein {ECO:0000313|EMBL:CCB43604.1} OS=Vitis vinifera (Grape) PE=4 SV=1	PREDICTED: transcription factor MYB59 [Vitis vinifera]
gene6807	2188	2341	2197	1003	1266	988	60.7031	65.9568	60.657	27.8534	34.9178	27.1825	9.68e-09	-1.02753	down	[RTKL]	--	Molecular Function: protein serine/threonine kinase activity (GO:0004674);; Molecular Function: non-membrane spanning protein tyrosine kinase activity (GO:0004715);; Molecular Function: ATP binding (GO:0005524);; Biological Process: protein phosphorylation (GO:0006468);;	--	[T]	Signal transduction mechanisms	Probable leucine-rich repeat receptor-like serine/threonine-protein kinase At3g14840 (Precursor) GN=LRR-RLK OS=Arabidopsis thaliana (Mouse-ear cress) PE=2 SV=1	ATP binding protein, putative {ECO:0000313|EMBL:EEF32427.1} OS=Ricinus communis (Castor bean) PE=3 SV=1	ATP binding protein, putative [Ricinus communis]
gene15457	1144	899	1243	2940	4256	2576	114.963	88.5634	118.265	271.928	398.895	227.202	2.83e-05	1.59024	up	--	--	Molecular Function: zinc ion binding (GO:0008270);;	K10144|4.14328e-175|pmum:103339808|RING finger and CHY zinc finger domain-containing protein 1; K10144 RING finger and CHY zinc finger domain-containing protein 1 [EC:6.3.2.19] (A)	[R]	General function prediction only	--	Uncharacterized protein {ECO:0000313|EMBL:EMJ03596.1} OS=Prunus persica (Peach) PE=4 SV=1	PREDICTED: RING finger and CHY zinc finger domain-containing protein 1 [Prunus mume]
gene28978	4957	3583	4546	1977	2169	2088	94.3585	67.6464	88.9042	37.6205	42.2868	40.0142	1.12e-07	-1.05054	down	--	--	--	--	--	--	Uncharacterized protein At1g04910 GN=At1g04910 OS=Arabidopsis thaliana (Mouse-ear cress) PE=2 SV=1	Uncharacterized protein {ECO:0000313|EMBL:EMJ12331.1} OS=Prunus persica (Peach) PE=4 SV=1	hypothetical protein PRUPE_ppa026241mg [Prunus persica]
gene4209	1709	1366	1197	749	582	523	30.7116	24.8173	21.5642	13.4976	10.5207	9.38923	2.94e-06	-1.18414	down	--	--	--	--	[TZ]	--	Formin-like protein 1 (Precursor) GN=MWL2.16 OS=Arabidopsis thaliana (Mouse-ear cress) PE=1 SV=1	Formin-like protein {ECO:0000256|RuleBase:RU361260} OS=Citrus sinensis (Sweet orange) PE=3 SV=1	hypothetical protein CISIN_1g001663mg [Citrus sinensis]
gene18867	157	192	143	347	341	362	6.96605	8.57709	6.66654	16.0473	15.6972	16.3132	4.45e-06	1.11329	up	--	--	Biological Process: response to light stimulus (GO:0009416);; Biological Process: cellular process (GO:0009987);;	--	[R]	General function prediction only	F-box protein AFR GN=F25P17.16 OS=Arabidopsis thaliana (Mouse-ear cress) PE=1 SV=2	Kelch repeat-containing F-box family protein {ECO:0000313|EMBL:EEF02954.2} OS=Populus trichocarpa (Western balsam poplar) PE=4 SV=2	kelch repeat-containing F-box family protein [Populus trichocarpa]
gene23248	21	12	12	118	68	103	0.560734	0.321372	0.346315	3.13509	1.83157	2.71578	3.11e-08	2.70444	up	--	--	--	--	--	--	G-type lectin S-receptor-like serine/threonine-protein kinase RKS1 (Precursor) GN=RKS1 OS=Arabidopsis thaliana (Mouse-ear cress) PE=3 SV=3	Serine/threonine-protein kinase {ECO:0000256|PIRNR:PIRNR000641} OS=Jatropha curcas (Barbados nut) PE=3 SV=1	PREDICTED: uncharacterized protein LOC103324693 [Prunus mume]
gene18892	182	536	233	814	1228	924	25.0327	73.3627	31.0093	110.963	164.786	124.415	4.34e-05	1.6593	up	--	--	Molecular Function: superoxide dismutase activity (GO:0004784);; Cellular Component: extracellular region (GO:0005576);; Molecular Function: manganese ion binding (GO:0030145);; Molecular Function: nutrient reservoir activity (GO:0045735);; Biological Process: oxidation-reduction process (GO:0055114);;	--	--	--	Germin-like protein subfamily T member 2 (Precursor) GN=At1g18980 OS=Arabidopsis thaliana (Mouse-ear cress) PE=2 SV=1	Rhicadhesin receptor, putative {ECO:0000313|EMBL:EEF52088.1} OS=Ricinus communis (Castor bean) PE=4 SV=1	Rhicadhesin receptor precursor, putative [Ricinus communis]
gene10395	2129	2030	2197	568	753	662	733.663	707.999	783.606	194.056	258.937	227.357	1.76e-20	-1.66173	down	--	--	--	--	--	--	--	Uncharacterized protein {ECO:0000313|EMBL:EOY06538.1} OS=Theobroma cacao (Cacao) PE=4 SV=1	Uncharacterized protein TCM_021224 [Theobroma cacao]
gene6975	430	422	466	1597	1188	1556	11.7329	11.5982	13.2394	49.0742	35.3726	45.6293	8.42e-15	1.73969	up	[Q]	Secondary metabolites biosynthesis, transport and catabolism	Molecular Function: iron ion binding (GO:0005506);; Molecular Function: electron carrier activity (GO:0009055);; Molecular Function: heme binding (GO:0020037);; Molecular Function: hydroxyphenylacetonitrile 2-monooxygenase activity (GO:0047085);; Molecular Function: 4-hydroxyphenylacetaldehyde oxime monooxygenase activity (GO:0050592);; Biological Process: oxidation-reduction process (GO:0055114)…	--	[Q]	Secondary metabolites biosynthesis, transport and catabolism	Cytochrome P450 71A1 GN=CYP71A1 OS=Persea americana (Avocado) PE=1 SV=2	Cytochrome P450 family protein {ECO:0000313|EMBL:EOY00790.1} OS=Theobroma cacao (Cacao) PE=3 SV=1	Cytochrome P450 family protein [Theobroma cacao]
gene10893	211	206	186	100	83	98	10.3665	10.2528	9.02347	4.86931	4.18095	5.32812	0.000435276	-1.08157	down	[J]	Translation, ribosomal structure and biogenesis	Cellular Component: nucleolus (GO:0005730);; Cellular Component: plasma membrane (GO:0005886);; Cellular Component: chloroplast (GO:0009507);; Biological Process: auxin-activated signaling pathway (GO:0009734);; Cellular Component: cytosolic large ribosomal subunit (GO:0022625);; Biological Process: gynoecium development (GO:0048467);;	K02896|5.61434e-87|cit:102617082|60S ribosomal protein L24-like; K02896 large subunit ribosomal protein L24e (A)	[J]	Translation, ribosomal structure and biogenesis	60S ribosomal protein L24 GN=RPL24 OS=Cicer arietinum (Chickpea) PE=2 SV=1	Uncharacterized protein {ECO:0000313|EMBL:KDP29235.1} OS=Jatropha curcas (Barbados nut) PE=4 SV=1	hypothetical protein JCGZ_16624 [Jatropha curcas]
gene6420	279	203	258	683	595	565	8.81005	6.82405	9.47112	21.204	18.4383	17.5594	1.25e-10	1.33605	up	[L]	Replication, recombination and repair	Molecular Function: catalytic activity (GO:0003824);; Biological Process: DNA repair (GO:0006281);;	K01246|5.78659e-168|pop:POPTR_0003s15520g|POPTRDRAFT_711860; hypothetical protein; K01246 DNA-3-methyladenine glycosylase I [EC:3.2.2.20] (A)	--	--	--	Uncharacterized protein {ECO:0000313|EMBL:EEE78699.2} OS=Populus trichocarpa (Western balsam poplar) PE=4 SV=2	PREDICTED: uncharacterized protein LOC105124122 isoform X2 [Populus euphratica]
gene28442	51	34	63	18	5	17	1.48017	0.997866	1.85006	0.536768	0.170368	0.521106	0.00314864	-1.8659	down	[A]	RNA processing and modification	--	K14376|0|vvi:100252483|nuclear poly(A) polymerase 1-like; K14376 poly(A) polymerase [EC:2.7.7.19] (A)	[A]	RNA processing and modification	Nuclear poly(A) polymerase 1 {ECO:0000303|PubMed:18479511} OS=Arabidopsis thaliana (Mouse-ear cress) PE=1 SV=1	Putative uncharacterized protein {ECO:0000313|EMBL:CCB50866.1} OS=Vitis vinifera (Grape) PE=4 SV=1	unnamed protein product [Vitis vinifera]
gene15507	210	245	268	76	108	107	3.13458	3.51758	3.65576	1.20513	1.48123	1.47438	6.57e-06	-1.29444	down	[L]	Replication, recombination and repair	Biological Process: double-strand break repair via homologous recombination (GO:0000724);; Molecular Function: damaged DNA binding (GO:0003684);; Molecular Function: ATP binding (GO:0005524);; Cellular Component: plasma membrane (GO:0005886);; Biological Process: DNA replication initiation (GO:0006270);; Biological Process: regulation of DNA replication (GO:0006275);; Biological Process: pyrimidi…	K08735|0|rcu:RCOM_1617850|DNA mismatch repair protein MSH2, putative; K08735 DNA mismatch repair protein MSH2 (A)	[L]	Replication, recombination and repair	DNA mismatch repair protein MSH2 GN=MSH2 OS=Arabidopsis thaliana (Mouse-ear cress) PE=1 SV=1	DNA mismatch repair protein MSH2, putative {ECO:0000313|EMBL:EEF50646.1} OS=Ricinus communis (Castor bean) PE=3 SV=1	DNA mismatch repair protein MSH2, putative [Ricinus communis]
gene8894	215	235	233	887	650	665	8.84553	9.84105	8.80906	31.4188	20.751	24.261	3.62e-11	1.70866	up	--	--	--	--	--	--	--	Putative uncharacterized protein {ECO:0000313|EMBL:EEF45279.1} OS=Ricinus communis (Castor bean) PE=4 SV=1	PREDICTED: uncharacterized protein LOC105127223 isoform X1 [Populus euphratica]
gene23242	3152	3808	3494	636	785	717	76.8035	94.9159	86.2548	15.9542	19.7738	17.8784	5.84e-37	-2.2709	down	--	--	Molecular Function: transporter activity (GO:0005215);; Cellular Component: cytosol (GO:0005829);; Cellular Component: plasma membrane (GO:0005886);; Biological Process: transport (GO:0006810);; Cellular Component: integral component of membrane (GO:0016021);; Biological Process: sterol biosynthetic process (GO:0016126);; Biological Process: plant-type cell wall cellulose metabolic process (GO:00…	--	[I]	Lipid transport and metabolism	Patellin-4 GN=PATL4 OS=Arabidopsis thaliana (Mouse-ear cress) PE=1 SV=2	Uncharacterized protein {ECO:0000313|EnsemblPlants:GLYMA09G03300.1} OS=Glycine max (Soybean) PE=4 SV=1	Patellin-4 [Glycine soja]
gene6475	227	239	232	806	596	632	7.06631	7.38593	7.75502	25.6509	18.8338	19.7335	1.03e-11	1.56292	up	[HC]	--	--	--	[CR]	--	Zeaxanthin epoxidase, chloroplastic (Precursor) GN=ZEP OS=Oncidium hybrid cultivar (Orchid) PE=2 SV=1	Uncharacterized protein {ECO:0000313|EMBL:EMJ01078.1} OS=Prunus persica (Peach) PE=4 SV=1	PREDICTED: zeaxanthin epoxidase, chloroplastic-like [Pyrus x bretschneideri]
gene24502	1189	1313	1399	264	362	489	83.9267	97.7836	104.703	19.5618	24.555	36.0872	6.34e-22	-1.78762	down	[B]	Chromatin structure and dynamics	Cellular Component: nucleosome (GO:0000786);; Molecular Function: DNA binding (GO:0003677);; Cellular Component: nucleolus (GO:0005730);; Biological Process: nucleosome assembly (GO:0006334);; Biological Process: regulation of flower development (GO:0009909);; Biological Process: detection of temperature stimulus (GO:0016048);; Biological Process: defense response to bacterium (GO:0042742);; Mole…	K11251|1.80244e-69|tcc:TCM_004235|Histone H2A 11; K11251 histone H2A (A)	[B]	Chromatin structure and dynamics	Probable histone H2A variant 2 GN=OSJNBa0061K21.20 OS=Oryza sativa subsp. japonica (Rice) PE=2 SV=1	Histone H2A {ECO:0000256|RuleBase:RU003556} OS=Morus notabilis PE=3 SV=1	Histone H2A variant 1 [Morus notabilis]
gene10491	32	36	39	121	94	111	2.91633	3.25585	3.66201	10.8224	8.52924	10.1778	0.000113091	1.62696	up	--	--	Cellular Component: membrane (GO:0016020);; Biological Process: single-organism transport (GO:0044765);;	K16900|4.3355e-113|tcc:TCM_008109|Two-pore channel 1; K16900 two pore calcium channel protein, plant (A)	[PT]	--	Two pore calcium channel protein 1A GN=TPC1A OS=Nicotiana tabacum (Common tobacco) PE=2 SV=1	Putative uncharacterized protein {ECO:0000313|EMBL:CCB47281.1} OS=Vitis vinifera (Grape) PE=4 SV=1	Two pore calcium channel protein 1A [Morus notabilis]
gene14270	1249	1527	1355	654	510	611	18.0972	21.9068	19.5383	9.38513	7.28784	8.86978	4.89e-11	-1.19878	down	--	--	Molecular Function: triglyceride lipase activity (GO:0004806);; Molecular Function: GTP binding (GO:0005525);; Biological Process: lipid metabolic process (GO:0006629);;	--	--	--	--	Uncharacterized protein {ECO:0000313|EMBL:EMJ00895.1} OS=Prunus persica (Peach) PE=4 SV=1	PREDICTED: uncharacterized protein LOC103435906 [Malus domestica]
gene25103	8	17	6	82	74	94	1.04467	2.10968	0.838324	10.0609	9.06492	11.4076	1.86e-08	3.03183	up	--	--	--	--	--	--	NAC domain-containing protein 7 GN=T28K15.1 OS=Arabidopsis thaliana (Mouse-ear cress) PE=2 SV=2	Uncharacterized protein {ECO:0000313|EMBL:ESR50527.1} OS=Citrus clementina PE=4 SV=1	hypothetical protein CICLE_v10033541mg [Citrus clementina]
gene6221	442	496	533	1150	1270	1242	33.1809	36.037	38.4524	83.5532	92.7074	86.8921	4.91e-13	1.33478	up	[LR]	--	Molecular Function: NAD+ diphosphatase activity (GO:0000210);; Cellular Component: cytosol (GO:0005829);; Biological Process: multicellular organismal development (GO:0007275);; Molecular Function: guanosine-3',5'-bis(diphosphate) 3'-diphosphatase activity (GO:0008893);; Molecular Function: CoA pyrophosphatase activity (GO:0010945);; Biological Process: coenzyme A biosynthetic process (GO:0015937…	--	[L]	Replication, recombination and repair	Nudix hydrolase 15, mitochondrial (Precursor) OS=Arabidopsis thaliana (Mouse-ear cress) PE=1 SV=2	Nudix hydrolase 15 {ECO:0000313|EMBL:EXC19452.1} OS=Morus notabilis PE=4 SV=1	PREDICTED: LOW QUALITY PROTEIN: nudix hydrolase 15, mitochondrial [Vitis vinifera]
gene7524	29	37	25	2	5	12	3.23938	3.3207	2.71413	0.139465	0.495206	1.03173	0.00693977	-2.23961	down	--	--	Molecular Function: protein kinase activity (GO:0004672);; Biological Process: phosphorylation (GO:0016310);;	--	[T]	Signal transduction mechanisms	Probable LRR receptor-like protein kinase At1g51890 (Precursor) GN=At1g51890 OS=Arabidopsis thaliana (Mouse-ear cress) PE=2 SV=2	Uncharacterized protein {ECO:0000313|EMBL:ESR40072.1} (Fragment) OS=Citrus clementina PE=4 SV=1	PREDICTED: probable LRR receptor-like serine/threonine-protein kinase At1g51860 isoform X2 [Prunus mume]
gene8848	0	1	3	43	17	31	0	0.150746	0.591461	6.74557	2.62421	4.7067	9.71e-06	4.5261	up	--	--	Molecular Function: DNA binding (GO:0003677);; Molecular Function: sequence-specific DNA binding transcription factor activity (GO:0003700);; Cellular Component: nucleus (GO:0005634);; Biological Process: regulation of transcription, DNA-templated (GO:0006355);;	--	--	--	Dehydration-responsive element-binding protein 2D GN=F10A5.29 OS=Arabidopsis thaliana (Mouse-ear cress) PE=2 SV=1	Uncharacterized protein {ECO:0000313|EMBL:EMJ09717.1} (Fragment) OS=Prunus persica (Peach) PE=4 SV=1	hypothetical protein PRUPE_ppa026176mg, partial [Prunus persica]
gene26900	1182	1360	1284	492	568	635	27.9429	32.9576	30.5336	12.2993	15.3166	16.2962	3.34e-10	-1.15533	down	[R]	General function prediction only	Molecular Function: transferase activity, transferring acyl groups other than amino-acyl groups (GO:0016747);;	--	--	--	Acyltransferase-like protein At1g54570, chloroplastic (Precursor) GN=At1g54570 OS=Arabidopsis thaliana (Mouse-ear cress) PE=2 SV=1	Putative uncharacterized protein {ECO:0000313|EMBL:CCB46993.1} OS=Vitis vinifera (Grape) PE=4 SV=1	PREDICTED: acyltransferase-like protein At3g26840, chloroplastic isoform X1 [Vitis vinifera]
gene25	593	664	692	261	308	292	25.4592	26.6999	29.9201	8.32241	11.0244	12.5849	1.5e-08	-1.1598	down	--	--	--	--	[S]	Function unknown	--	Putative uncharacterized protein {ECO:0000313|EMBL:CBI26056.3} OS=Vitis vinifera (Grape) PE=4 SV=1	PREDICTED: uncharacterized protein LOC100853751 [Vitis vinifera]
gene18746	23037	21522	21291	8497	11554	9527	1043.06	958.808	937.333	375.637	518.226	415.118	5.32e-09	-1.13594	down	[O]	Posttranslational modification, protein turnover, chaperones	Cellular Component: vacuolar membrane (GO:0005774);; Cellular Component: plasmodesma (GO:0009506);; Cellular Component: chloroplast (GO:0009507);; Molecular Function: protein histidine kinase binding (GO:0043424);;	--	[C]	Energy production and conversion	Hypersensitive-induced response protein 1 GN=HIR1 OS=Arabidopsis thaliana (Mouse-ear cress) PE=1 SV=1	Uncharacterized protein {ECO:0000313|EMBL:KDP21226.1} OS=Jatropha curcas (Barbados nut) PE=4 SV=1	PREDICTED: hypersensitive-induced response protein 1-like [Nelumbo nucifera]
gene8105	59	101	55	314	330	230	2.53868	4.4255	2.28939	13.5029	14.3513	10.0778	1.16e-11	2.04232	up	--	--	--	--	--	--	--	Uncharacterized protein {ECO:0000313|EMBL:EOX94781.1} OS=Theobroma cacao (Cacao) PE=4 SV=1	Uncharacterized protein TCM_004389 [Theobroma cacao]
gene22129	1941	2444	2226	580	658	772	83.1099	103.137	92.3526	23.5097	26.6902	30.6685	2.19e-21	-1.69841	down	--	--	--	--	--	--	--	Uncharacterized protein {ECO:0000313|EMBL:KDP31221.1} OS=Jatropha curcas (Barbados nut) PE=4 SV=1	hypothetical protein JCGZ_11597 [Jatropha curcas]
gene30153	641	667	674	3501	5344	2974	22.9794	23.8386	24.4299	125.642	191.968	105.346	3.43e-07	2.59389	up	[GEPR]	--	Molecular Function: galactose transmembrane transporter activity (GO:0005354);; Cellular Component: plasma membrane (GO:0005886);; Biological Process: galactose transport (GO:0015757);; Cellular Component: integral component of membrane (GO:0016021);; Molecular Function: 2-alkenal reductase [NAD(P)] activity (GO:0032440);; Biological Process: transmembrane transport (GO:0055085);; Biological Proc…	--	[R]	General function prediction only	Sugar transport protein 14 GN=STP14 OS=Arabidopsis thaliana (Mouse-ear cress) PE=2 SV=2	Uncharacterized protein {ECO:0000313|EMBL:KDP40204.1} OS=Jatropha curcas (Barbados nut) PE=3 SV=1	hypothetical protein JCGZ_02202 [Jatropha curcas]
gene17381	396	355	348	2360	1910	1984	22.9405	21.085	20.5469	140.331	112.738	116.216	7.97e-42	2.5285	up	--	--	Cellular Component: cell part (GO:0044464);; Biological Process: single-organism process (GO:0044699);; Biological Process: response to stimulus (GO:0050896);;	--	[R]	General function prediction only	Zinc finger CCCH domain-containing protein 20 GN=At2g19810 OS=Arabidopsis thaliana (Mouse-ear cress) PE=2 SV=1	Putative uncharacterized protein {ECO:0000313|EMBL:CCB46537.1} OS=Vitis vinifera (Grape) PE=4 SV=1	PREDICTED: zinc finger CCCH domain-containing protein 23 [Vitis vinifera]
gene5405	401	386	459	1720	1657	1847	19.5331	19.0177	20.5526	84.4702	76.1643	80.0675	5.44e-30	2.08721	up	--	--	--	--	--	--	--	Uncharacterized protein {ECO:0000313|EMBL:EMJ08550.1} OS=Prunus persica (Peach) PE=4 SV=1	PREDICTED: uncharacterized protein LOC103321768 isoform X1 [Prunus mume]
gene10165	377	357	384	696	686	892	16.223	18.7808	17.5922	30.5227	31.6368	40.9572	1.31e-07	1.04401	up	[R]	General function prediction only	--	--	[QR]	--	Flavanone 3-dioxygenase GN=FHT OS=Petroselinum crispum (Parsley) PE=1 SV=1	Uncharacterized protein {ECO:0000313|EMBL:EMJ00564.1} (Fragment) OS=Prunus persica (Peach) PE=4 SV=1	hypothetical protein PRUPE_ppa025413mg, partial [Prunus persica]
gene15358	3382	3596	3464	825	1072	1213	97.8134	101.543	95.4991	23.7644	32.1227	35.1795	1.48e-22	-1.72826	down	[G]	Carbohydrate transport and metabolism	Biological Process: glycogen biosynthetic process (GO:0005978);; Biological Process: pentose-phosphate shunt (GO:0006098);; Biological Process: rRNA processing (GO:0006364);; Molecular Function: glucose-1-phosphate adenylyltransferase activity (GO:0008878);; Cellular Component: chloroplast stroma (GO:0009570);; Biological Process: response to blue light (GO:0009637);; Biological Process: chloropl…	K00975|0|gmx:100810451|glucose-1-phosphate adenylyltransferase large subunit 1, chloroplastic-like; K00975 glucose-1-phosphate adenylyltransferase [EC:2.7.7.27] (A)	[M]	Cell wall/membrane/envelope biogenesis	Glucose-1-phosphate adenylyltransferase large subunit 1, chloroplastic (Precursor) GN=T24G5.120 OS=Arabidopsis thaliana (Mouse-ear cress) PE=1 SV=3	Glucose-1-phosphate adenylyltransferase {ECO:0000256|RuleBase:RU003565} OS=Actinidia chinensis (Kiwi) PE=2 SV=1	ADP glucose pyrophosphorylase [Actinidia chinensis]
gene16533	792	616	820	292	314	375	70.084	52.5987	71.753	25.2138	25.7622	31.6408	7.37e-09	-1.16402	down	--	--	Cellular Component: integral component of membrane (GO:0016021);;	--	[S]	Function unknown	--	Putative uncharacterized protein {ECO:0000313|EMBL:CBI19753.3} OS=Vitis vinifera (Grape) PE=4 SV=1	PREDICTED: transmembrane protein 136-like isoform X1 [Pyrus x bretschneideri]
gene137	259	249	289	75	85	57	3.2445	3.10493	3.57647	0.932273	1.07163	0.724571	9.8e-11	-1.85838	down	[Z]	Cytoskeleton	Molecular Function: nucleotide binding (GO:0000166);; Molecular Function: microtubule motor activity (GO:0003777);; Cellular Component: microtubule cytoskeleton (GO:0015630);; Cellular Component: protein complex (GO:0043234);; Cellular Component: cytoskeletal part (GO:0044430);;	K10406|0|vvi:100250527|kinesin heavy chain-like; K10406 kinesin family member C2/C3 (A)	[Z]	Cytoskeleton	Kinesin-4 GN=F2P16.12 OS=Arabidopsis thaliana (Mouse-ear cress) PE=1 SV=2	Kinesin-like protein {ECO:0000256|RuleBase:RU000394} OS=Prunus persica (Peach) PE=3 SV=1	PREDICTED: kinesin heavy chain-like isoform X2 [Vitis vinifera]
gene251	172	188	147	83	94	63	18.1914	22.9731	17.4893	7.10178	9.6251	7.04025	0.00147489	-1.06007	down	--	--	Biological Process: leaf morphogenesis (GO:0009965);; Biological Process: cell differentiation (GO:0030154);; Biological Process: positive regulation of transcription, DNA-templated (GO:0045893);;	--	--	--	--	Uncharacterized protein {ECO:0000313|EMBL:EMJ18085.1} OS=Prunus persica (Peach) PE=4 SV=1	hypothetical protein PRUPE_ppa020868mg [Prunus persica]
gene4737	920	641	869	313	278	307	62.326	44.9332	59.9363	21.943	19.2683	21.1607	7.22e-09	-1.41647	down	--	--	--	--	--	--	Transcription factor TCP9 GN=TCP9 OS=Arabidopsis thaliana (Mouse-ear cress) PE=2 SV=1	Uncharacterized protein {ECO:0000313|EMBL:EXC17784.1} OS=Morus notabilis PE=4 SV=1	hypothetical protein L484_023135 [Morus notabilis]
Betula_platyphylla_newGene_2364	72	98	76	185	122	184	2.31022	3.50068	2.71329	5.97624	4.10584	5.2717	0.00243033	1.0175	up	--	--	--	--	--	--	Protein XAP5 CIRCADIAN TIMEKEEPER OS=Oryza sativa subsp. japonica (Rice) PE=2 SV=1	--	hypothetical protein CICLE_v10019581mg [Citrus clementina]
gene18540	523	608	571	219	216	133	13.8454	15.5531	14.6832	5.26163	5.31909	3.50227	3.18e-13	-1.56452	down	--	--	--	--	[R]	General function prediction only	Pentatricopeptide repeat-containing protein At2g35130 GN=At2g35130 OS=Arabidopsis thaliana (Mouse-ear cress) PE=2 SV=1	Putative uncharacterized protein {ECO:0000313|EMBL:CCB50998.1} OS=Vitis vinifera (Grape) PE=4 SV=1	PREDICTED: pentatricopeptide repeat-containing protein At2g35130 isoform X1 [Vitis vinifera]
gene11450	67	95	100	24	57	22	1.43777	2.10339	2.06892	0.427891	1.22308	0.539348	0.00401541	-1.33081	down	--	--	--	--	[T]	Signal transduction mechanisms	Putative disease resistance RPP13-like protein 1 GN=RPPL1 OS=Arabidopsis thaliana (Mouse-ear cress) PE=3 SV=1	LRR and NB-ARC domains-containing disease resistance protein, putative {ECO:0000313|EMBL:EOY19744.1} OS=Theobroma cacao (Cacao) PE=4 SV=1	LRR and NB-ARC domains-containing disease resistance protein, putative [Theobroma cacao]
gene15799	52	45	44	306	267	294	1.04261	0.92107	0.837333	5.06133	4.42686	5.06479	2.88e-19	2.64024	up	[P]	Inorganic ion transport and metabolism	--	--	[P]	Inorganic ion transport and metabolism	Cation/H(+) antiporter 18 GN=CHX18 OS=Arabidopsis thaliana (Mouse-ear cress) PE=2 SV=1	Cation/H+ exchanger 18 {ECO:0000313|EMBL:EOY24908.1} OS=Theobroma cacao (Cacao) PE=4 SV=1	Cation/H+ exchanger 18 [Theobroma cacao]
gene2793	244	173	250	567	459	395	9.97405	7.04519	10.0557	23.3606	19.6194	15.7215	1.82e-05	1.11061	up	--	--	Cellular Component: membrane (GO:0016020);;	--	[R]	General function prediction only	CSC1-like protein RXW8 GN=RXW8 OS=Arabidopsis thaliana (Mouse-ear cress) PE=2 SV=1	Early-responsive to dehydration family protein {ECO:0000313|EMBL:EEE81652.1} OS=Populus trichocarpa (Western balsam poplar) PE=4 SV=1	PREDICTED: uncharacterized protein LOC104609841, partial [Nelumbo nucifera]
gene6941	98	76	66	11	7	6	4.19572	3.22837	2.88768	0.476159	0.329193	0.289181	6.05e-09	-3.30143	down	[R]	General function prediction only	Molecular Function: acid phosphatase activity (GO:0003993);; Cellular Component: plant-type cell wall (GO:0009505);; Biological Process: cellular response to phosphate starvation (GO:0016036);; Molecular Function: metal ion binding (GO:0046872);;	--	[G]	Carbohydrate transport and metabolism	Purple acid phosphatase 2 (Precursor) GN=PAP2 OS=Ipomoea batatas (Sweet potato) PE=1 SV=1	Purple acid phosphatase {ECO:0000256|RuleBase:RU361203} OS=Eucalyptus grandis (Flooded gum) PE=3 SV=1	PREDICTED: purple acid phosphatase 2-like isoform X1 [Citrus sinensis]
gene12764	3610	2285	3977	954	987	1866	236.202	147.942	259.718	62.1292	63.6773	117.696	0.00161848	-1.35471	down	--	--	Molecular Function: intramolecular lyase activity (GO:0016872);;	--	--	--	Fatty-acid-binding protein 1 GN=FAP1 OS=Arabidopsis thaliana (Mouse-ear cress) PE=1 SV=1	Chalcone-flavonone isomerase family protein {ECO:0000256|RuleBase:RU361158} (Fragment) OS=Prunus persica (Peach) PE=3 SV=1	hypothetical protein PRUPE_ppa024681mg, partial [Prunus persica]
gene28329	1077	724	963	292	521	134	17.439	11.8109	15.7193	4.6929	8.33778	2.14098	0.000144503	-1.52853	down	[M]	Cell wall/membrane/envelope biogenesis	Cellular Component: integral component of membrane (GO:0016021);; Molecular Function: cellulose synthase (UDP-forming) activity (GO:0016760);; Biological Process: cellulose biosynthetic process (GO:0030244);;	K10999|0|tcc:TCM_029661|Cellulose synthase family protein isoform 1; K10999 cellulose synthase A [EC:2.4.1.12] (A)	--	--	Cellulose synthase A catalytic subunit 8 [UDP-forming] GN=F28A21.190 OS=Arabidopsis thaliana (Mouse-ear cress) PE=1 SV=1	Cellulose synthase {ECO:0000256|RuleBase:RU361116} OS=Gossypium hirsutum (Upland cotton) PE=3 SV=1	cellulose synthase [Gossypium hirsutum]
gene11488	39	37	21	122	96	218	35.3418	33.1906	18.7226	117.469	83.7268	174.89	0.00282418	2.18974	up	--	--	--	--	--	--	--	Uncharacterized protein {ECO:0000313|EMBL:EMJ17676.1} OS=Prunus persica (Peach) PE=4 SV=1	PREDICTED: uncharacterized protein LOC103341941 [Prunus mume]
gene24338	87	74	71	362	451	471	3.01761	2.62226	2.50368	12.3739	15.5931	16.3601	1.18e-23	2.48781	up	[G]	Carbohydrate transport and metabolism	Molecular Function: hydrolase activity, hydrolyzing O-glycosyl compounds (GO:0004553);; Biological Process: carbohydrate metabolic process (GO:0005975);; Molecular Function: protein binding, bridging (GO:0030674);; Molecular Function: actin filament binding (GO:0051015);;	--	--	--	--	Putative uncharacterized protein {ECO:0000313|EMBL:CCB45345.1} OS=Vitis vinifera (Grape) PE=3 SV=1	PREDICTED: glucan 1,3-beta-glucosidase A [Vitis vinifera]
gene10558	310	305	301	142	149	90	8.50164	8.29124	8.11154	4.139	4.28739	2.51685	1.47e-06	-1.24682	down	[R]	General function prediction only	Biological Process: cell division (GO:0051301);;	K03363|0|mdm:103439996|cell division cycle 20.2, cofactor of APC complex-like; K03363 cell division cycle 20, cofactor of APC complex (A)	[DO]	--	Cell division cycle 20.1, cofactor of APC complex GN=F17M5.30 OS=Arabidopsis thaliana (Mouse-ear cress) PE=1 SV=1	Uncharacterized protein {ECO:0000313|EMBL:KCW90931.1} OS=Eucalyptus grandis (Flooded gum) PE=4 SV=1	PREDICTED: cell division cycle 20.2, cofactor of APC complex-like [Malus domestica]
gene22892	19	27	21	81	44	71	1.03076	1.18158	0.91469	4.22941	1.99365	3.86206	0.00341567	1.56933	up	--	--	--	--	--	--	--	Uncharacterized protein {ECO:0000313|EMBL:EMJ10456.1} OS=Prunus persica (Peach) PE=4 SV=1	PREDICTED: uncharacterized protein LOC103336688 [Prunus mume]
gene11718	30	39	36	87	91	111	9.65882	12.2331	11.9536	23.0206	24.4361	26.5932	0.000803668	1.48005	up	--	--	Cellular Component: mitochondrion (GO:0005739);; Biological Process: protein transport (GO:0015031);; Molecular Function: metal ion binding (GO:0046872);;	K17777|2.10112e-56|csv:101225901|mitochondrial import inner membrane translocase subunit Tim9-like; K17777 mitochondrial import inner membrane translocase subunit TIM9 (A)	[U]	Intracellular trafficking, secretion, and vesicular transport	Mitochondrial import inner membrane translocase subunit Tim9 GN=TIM9 OS=Mesembryanthemum crystallinum (Common ice plant) PE=3 SV=1	Mitochondrial import inner membrane translocase subunit Tim9 {ECO:0000313|EMBL:EXC30986.1} OS=Morus notabilis PE=4 SV=1	Mitochondrial import inner membrane translocase subunit Tim9 [Morus notabilis]
gene5093	61	34	76	14	22	15	1.22534	0.694767	1.52126	0.281865	0.457156	0.312123	0.0030838	-1.72776	down	--	--	Molecular Function: extracellular ligand-gated ion channel activity (GO:0005230);; Biological Process: transport (GO:0006810);; Cellular Component: membrane (GO:0016020);; Biological Process: single-organism process (GO:0044699);;	--	[PET]	--	Glutamate receptor 2.7 (Precursor) GN=GLR2.7 OS=Arabidopsis thaliana (Mouse-ear cress) PE=2 SV=3	Glutamate-gated kainate-type ion channel receptor subunit GluR5, putative {ECO:0000313|EMBL:EOY28096.1} OS=Theobroma cacao (Cacao) PE=4 SV=1	Glutamate-gated kainate-type ion channel receptor subunit GluR5, putative [Theobroma cacao]
Betula_platyphylla_newGene_1350	1456	1217	856	332	558	386	46.9884	43.3341	31.2279	10.5327	18.7886	16.2408	0.000107016	-1.44893	down	[T]	Signal transduction mechanisms	Molecular Function: protein serine/threonine phosphatase activity (GO:0004722);; Biological Process: metabolic process (GO:0008152);;	--	--	--	Probable protein phosphatase 2C 15 GN=At1g68410 OS=Arabidopsis thaliana (Mouse-ear cress) PE=2 SV=1	--	Phosphatase 2C family protein [Theobroma cacao]
gene19898	204	157	193	83	74	78	8.00724	7.21271	6.85523	3.60109	3.4828	3.64445	0.00015793	-1.21757	down	--	--	Molecular Function: nucleotide binding (GO:0000166);; Molecular Function: protein serine/threonine kinase activity (GO:0004674);; Biological Process: protein phosphorylation (GO:0006468);;	--	--	--	Probable LRR receptor-like serine/threonine-protein kinase At1g56140 (Precursor) GN=At1g56140 OS=Arabidopsis thaliana (Mouse-ear cress) PE=2 SV=2	Putative uncharacterized protein {ECO:0000313|EMBL:CAN83900.1} OS=Vitis vinifera (Grape) PE=4 SV=1	hypothetical protein VITISV_034202 [Vitis vinifera]
gene14450	1338	1481	1146	510	495	514	63.9065	69.611	50.4673	23.3636	21.7526	24.5983	1e-13	-1.36452	down	[RTKL]	--	Molecular Function: protein serine/threonine kinase activity (GO:0004674);; Molecular Function: ATP binding (GO:0005524);; Biological Process: protein phosphorylation (GO:0006468);;	--	--	--	Cysteine-rich receptor-like protein kinase 10 (Precursor) GN=F21P8.70 OS=Arabidopsis thaliana (Mouse-ear cress) PE=1 SV=3	Cysteine-rich RLK 29, putative isoform 1 {ECO:0000313|EMBL:EOY28557.1} OS=Theobroma cacao (Cacao) PE=3 SV=1	Cysteine-rich RLK 29, putative isoform 1 [Theobroma cacao]
gene10640	844	795	1051	2678	2300	2753	767.644	575.223	929.377	1174.53	925.301	1080.87	3.23e-18	1.54254	up	--	--	Cellular Component: cytoplasmic membrane-bounded vesicle (GO:0016023);;	--	--	--	EG45-like domain containing protein (Precursor) GN=CjBAp12 OS=Citrus jambhiri (Rough lemon) PE=1 SV=1	Uncharacterized protein {ECO:0000313|EMBL:EEF03063.1} OS=Populus trichocarpa (Western balsam poplar) PE=4 SV=1	hypothetical protein POPTR_0018s10730g [Populus trichocarpa]
Betula_platyphylla_newGene_1556	33	41	39	76	74	131	2.77655	3.39459	3.17269	6.19914	6.03001	10.6375	0.00627575	1.33424	up	--	--	Molecular Function: DNA binding (GO:0003677);; Molecular Function: chromatin binding (GO:0003682);; Biological Process: response to hormone (GO:0009725);; Biological Process: trichoblast differentiation (GO:0010054);; Biological Process: trichome branching (GO:0010091);; Biological Process: trichome patterning (GO:0048629);; Biological Process: response to oxygen-containing compound (GO:1901700);…	K09422|1.97793e-26|pop:POPTR_0012s01420g|POPTRDRAFT_772352; hypothetical protein; K09422 myb proto-oncogene protein, plant (A)	--	--	Transcription factor TRY GN=TRY OS=Arabidopsis thaliana (Mouse-ear cress) PE=1 SV=1	--	PREDICTED: MYB-like transcription factor ETC3 [Populus euphratica]
gene20601	23	50	23	458	456	430	1.6715	3.62983	1.70284	33.0028	32.9496	30.818	1.75e-44	3.8268	up	--	--	Molecular Function: oxidoreductase activity (GO:0016491);; Molecular Function: metal ion binding (GO:0046872);;	--	[QI]	--	Cytochrome P450 CYP72A219 OS=Panax ginseng (Korean ginseng) PE=2 SV=1	Uncharacterized protein {ECO:0000313|EMBL:EMJ15121.1} OS=Prunus persica (Peach) PE=3 SV=1	PREDICTED: cytochrome P450 CYP72A219-like [Prunus mume]
gene13811	35	38	17	8	7	0	1.45801	1.55012	0.705172	0.322081	0.305536	0	0.00278464	-2.56621	down	[G]	Carbohydrate transport and metabolism	Molecular Function: glyceraldehyde-3-phosphate dehydrogenase (NAD+) (phosphorylating) activity (GO:0004365);; Biological Process: glycolytic process (GO:0006096);; Biological Process: pentose-phosphate shunt (GO:0006098);; Biological Process: rRNA processing (GO:0006364);; Biological Process: unsaturated fatty acid biosynthetic process (GO:0006636);; Biological Process: response to cold (GO:00094…	K05298|6.56558e-25|rcu:RCOM_1601720|glyceraldehyde 3-phosphate dehydrogenase, putative (EC:1.2.1.13); K05298 glyceraldehyde-3-phosphate dehydrogenase (NADP+) (phosphorylating) [EC:1.2.1.13] (A)	[G]	Carbohydrate transport and metabolism	Glyceraldehyde-3-phosphate dehydrogenase B, chloroplastic (Precursor; Fragment) GN=GAPB OS=Nicotiana tabacum (Common tobacco) PE=1 SV=1	Glyceraldehyde-3-phosphate dehydrogenase {ECO:0000256|RuleBase:RU361160} OS=Ricinus communis (Castor bean) PE=3 SV=1	glyceraldehyde 3-phosphate dehydrogenase, putative [Ricinus communis]
gene17301	74	49	66	18	8	26	2.56088	1.61185	2.17316	0.571758	0.277142	0.90275	0.00100975	-1.84011	down	[V]	Defense mechanisms	Biological Process: drug transmembrane transport (GO:0006855);; Molecular Function: drug transmembrane transporter activity (GO:0015238);; Molecular Function: antiporter activity (GO:0015297);; Cellular Component: membrane (GO:0016020);;	K03327|0|tcc:TCM_025766|Multidrug resistance pump, putative; K03327 multidrug resistance protein, MATE family (A)	[R]	General function prediction only	Protein TRANSPARENT TESTA 12 GN=F17J16_80 OS=Arabidopsis thaliana (Mouse-ear cress) PE=2 SV=1	MATE efflux family protein {ECO:0000256|RuleBase:RU004914} OS=Theobroma cacao (Cacao) PE=3 SV=1	Multidrug resistance pump, putative [Theobroma cacao]
gene28632	329	453	326	806	671	824	12.58	16.7751	12.5588	30.5524	25.814	30.7091	5.3e-08	1.07427	up	--	--	--	--	[K]	Transcription	Zinc finger protein CONSTANS-LIKE 16 GN=COL16 OS=Arabidopsis thaliana (Mouse-ear cress) PE=2 SV=2	Uncharacterized protein {ECO:0000313|EMBL:ERP52165.1} OS=Populus trichocarpa (Western balsam poplar) PE=4 SV=1	hypothetical protein POPTR_0015s06480g [Populus trichocarpa]
gene8024	359	408	335	1266	1147	1398	15.5115	16.478	13.6263	51.875	46.4399	58.4501	2.36e-22	1.80992	up	--	--	Molecular Function: gamma-aminobutyric acid transmembrane transporter activity (GO:0015185);; Biological Process: gamma-aminobutyric acid transport (GO:0015812);; Cellular Component: integral component of membrane (GO:0016021);;	--	[E]	Amino acid transport and metabolism	GABA transporter 1 GN=T23G18.9 OS=Arabidopsis thaliana (Mouse-ear cress) PE=1 SV=1	Transmembrane amino acid transporter family protein isoform 1 {ECO:0000313|EMBL:EOY33583.1} OS=Theobroma cacao (Cacao) PE=4 SV=1	Transmembrane amino acid transporter family protein isoform 1 [Theobroma cacao]
gene27617	331	234	266	23	99	142	16.0762	11.4871	13.1956	1.12655	4.78218	7.14946	5.02e-05	-1.6354	down	--	--	--	--	--	--	Protein trichome birefringence-like 43 GN=TBL43 OS=Arabidopsis thaliana (Mouse-ear cress) PE=2 SV=1	Uncharacterized protein {ECO:0000313|EMBL:EMJ18499.1} OS=Prunus persica (Peach) PE=4 SV=1	hypothetical protein PRUPE_ppa018693mg [Prunus persica]
gene1514	51	114	63	357	402	468	1.72	3.79179	2.12893	12.0404	13.5638	15.5863	2.16e-22	2.44735	up	[Q]	Secondary metabolites biosynthesis, transport and catabolism	Molecular Function: iron ion binding (GO:0005506);; Molecular Function: electron carrier activity (GO:0009055);; Molecular Function: heme binding (GO:0020037);; Molecular Function: flavonoid 3',5'-hydroxylase activity (GO:0033772);; Biological Process: oxidation-reduction process (GO:0055114);;	--	[Q]	Secondary metabolites biosynthesis, transport and catabolism	Cytochrome P450 CYP736A12 OS=Panax ginseng (Korean ginseng) PE=2 SV=1	Uncharacterized protein {ECO:0000313|EMBL:EMJ09855.1} OS=Prunus persica (Peach) PE=3 SV=1	hypothetical protein PRUPE_ppa022041mg [Prunus persica]
gene1642	1330	1358	1270	312	430	413	93.8738	89.5988	101.127	25.5286	36.1663	39.0039	2.32e-21	-1.75798	down	[IQR]	--	Molecular Function: calmodulin binding (GO:0005516);; Cellular Component: chloroplast inner membrane (GO:0009706);; Biological Process: protein transport (GO:0015031);; Molecular Function: protochlorophyllide reductase activity (GO:0016630);; Biological Process: oxidation-reduction process (GO:0055114);;	--	[Q]	Secondary metabolites biosynthesis, transport and catabolism	Short-chain dehydrogenase TIC 32, chloroplastic GN=TIC32 OS=Pisum sativum (Garden pea) PE=1 SV=1	Short-chain dehydrogenase, putative {ECO:0000313|EMBL:EEF49083.1} OS=Ricinus communis (Castor bean) PE=4 SV=1	short-chain dehydrogenase, putative [Ricinus communis]
gene16032	296	412	261	1825	1784	2319	24.0993	33.2399	21.0455	150.904	142.971	183.263	1.51e-25	2.63293	up	--	--	--	--	--	--	Basic secretory protease {ECO:0000303|PubMed:22773449} (Fragments) OS=Boswellia serrata (Indian frankincense) PE=1 SV=1	Plant basic secretory protein (BSP) family protein {ECO:0000313|EMBL:EOX98377.1} OS=Theobroma cacao (Cacao) PE=4 SV=1	Plant basic secretory protein (BSP) family protein [Theobroma cacao]
gene25355	596	641	605	131	127	123	12.4224	13.2251	12.6544	2.72501	2.64764	2.49414	7.95e-25	-2.25404	down	[L]	Replication, recombination and repair	Biological Process: cytokinesis by cell plate formation (GO:0000911);; Molecular Function: DNA binding (GO:0003677);; Molecular Function: DNA helicase activity (GO:0003678);; Molecular Function: ATP binding (GO:0005524);; Cellular Component: nucleus (GO:0005634);; Cellular Component: cytoplasm (GO:0005737);; Biological Process: DNA unwinding involved in DNA replication (GO:0006268);; Biological P…	K02209|0|vvi:100261877|DNA replication licensing factor MCM5; K02209 DNA replication licensing factor MCM5 [EC:3.6.4.12] (A)	[L]	Replication, recombination and repair	DNA replication licensing factor MCM5 GN=MCM5 OS=Arabidopsis thaliana (Mouse-ear cress) PE=1 SV=1	Putative uncharacterized protein {ECO:0000313|EMBL:CBI25611.3} OS=Vitis vinifera (Grape) PE=3 SV=1	PREDICTED: DNA replication licensing factor MCM5 [Vitis vinifera]
gene11175	262	285	298	92	89	82	3.25431	3.52348	3.70228	1.14387	1.10819	1.01941	1.55e-09	-1.66473	down	[Z]	Cytoskeleton	Molecular Function: nucleotide binding (GO:0000166);; Molecular Function: microtubule motor activity (GO:0003777);; Cellular Component: microtubule cytoskeleton (GO:0015630);; Cellular Component: protein complex (GO:0043234);; Cellular Component: cytoskeletal part (GO:0044430);;	K10406|0|pop:POPTR_0011s14340g|POPTRDRAFT_569144; kinesin motor family protein; K10406 kinesin family member C2/C3 (A)	[Z]	Cytoskeleton	Kinesin-4 GN=F2P16.12 OS=Arabidopsis thaliana (Mouse-ear cress) PE=1 SV=2	Kinesin-like protein {ECO:0000256|RuleBase:RU000394} OS=Populus trichocarpa (Western balsam poplar) PE=3 SV=2	PREDICTED: uncharacterized protein LOC105130123 [Populus euphratica]
gene16310	137	168	146	53	86	57	11.5932	12.602	10.0715	4.95988	6.34829	5.11752	0.000843751	-1.1843	down	--	--	--	--	[T]	Signal transduction mechanisms	--	Uncharacterized protein {ECO:0000313|EMBL:EMJ25004.1} OS=Prunus persica (Peach) PE=4 SV=1	hypothetical protein PRUPE_ppa010657mg [Prunus persica]
gene12529	107	159	107	338	297	266	4.27546	6.35537	4.37764	13.6773	11.9629	10.4257	6.6e-07	1.29187	up	[Q]	Secondary metabolites biosynthesis, transport and catabolism	Molecular Function: monooxygenase activity (GO:0004497);; Molecular Function: iron ion binding (GO:0005506);; Molecular Function: electron carrier activity (GO:0009055);; Molecular Function: oxidoreductase activity, acting on paired donors, with incorporation or reduction of molecular oxygen (GO:0016705);; Molecular Function: heme binding (GO:0020037);; Biological Process: oxidation-reduction pro…	--	[Q]	Secondary metabolites biosynthesis, transport and catabolism	Cytochrome P450 89A9 GN=CYP89A9 OS=Arabidopsis thaliana (Mouse-ear cress) PE=2 SV=1	Cytochrome P450, putative {ECO:0000313|EMBL:EEF38404.1} OS=Ricinus communis (Castor bean) PE=3 SV=1	PREDICTED: cytochrome P450 89A2-like [Eucalyptus grandis]
gene3764	567	559	686	191	215	262	28.644	29.0761	34.7762	9.40422	10.5891	13.0917	1.32e-11	-1.42047	down	[DZ]	--	Biological Process: mitotic cell cycle (GO:0000278);; Cellular Component: cell wall (GO:0005618);; Cellular Component: nucleolus (GO:0005730);; Cellular Component: spindle (GO:0005819);; Molecular Function: microtubule binding (GO:0008017);; Cellular Component: phragmoplast (GO:0009524);; Biological Process: thigmotropism (GO:0009652);; Biological Process: vegetative to reproductive phase transit…	K10436|0|vvi:100262748|microtubule-associated protein RP/EB family member 1C; K10436 microtubule-associated protein, RP/EB family (A)	[DZ]	--	Microtubule-associated protein RP/EB family member 1C GN=EB1C OS=Arabidopsis thaliana (Mouse-ear cress) PE=1 SV=1	Putative uncharacterized protein {ECO:0000313|EMBL:CCB57800.1} OS=Vitis vinifera (Grape) PE=4 SV=1	PREDICTED: microtubule-associated protein RP/EB family member 1C [Vitis vinifera]
gene27959	13	16	18	488	437	793	6.51098	7.70436	8.94302	249.441	209.132	355.333	2.86e-13	5.21181	up	--	--	Cellular Component: cytoplasm (GO:0005737);;	--	--	--	--	Uncharacterized protein {ECO:0000313|EMBL:KGN54423.1} OS=Cucumis sativus (Cucumber) PE=4 SV=1	PREDICTED: uncharacterized protein LOC101209719 [Cucumis sativus]
gene8069	1	0	0	20	25	13	0.349661	0	0.180466	3.72653	4.59694	2.45464	0.000105188	5.87981	up	--	--	--	K14488|7.67468e-65|vvi:100253355|indole-3-acetic acid-induced protein ARG7-like; K14488 SAUR family protein (A)	--	--	Indole-3-acetic acid-induced protein ARG7 GN=ARG7 OS=Vigna radiata var. radiata (Mung bean) PE=2 SV=1	Putative uncharacterized protein {ECO:0000313|EMBL:CBI32752.3} OS=Vitis vinifera (Grape) PE=4 SV=1	PREDICTED: indole-3-acetic acid-induced protein ARG7 [Vitis vinifera]
gene8545	34	62	43	11	27	5	2.48891	4.44492	3.02961	0.792661	1.89787	0.385759	0.00936791	-1.67716	down	--	--	Molecular Function: peroxidase activity (GO:0004601);; Biological Process: response to oxidative stress (GO:0006979);; Molecular Function: heme binding (GO:0020037);; Molecular Function: metal ion binding (GO:0046872);; Biological Process: oxidation-reduction process (GO:0055114);;	K00430|2.51876e-178|pmum:103344493|peroxidase 5-like; K00430 peroxidase [EC:1.11.1.7] (A)	--	--	Peroxidase 5 {ECO:0000250|UniProtKB:P22195} (Precursor) OS=Vitis vinifera (Grape) PE=1 SV=2	Putative uncharacterized protein {ECO:0000313|EMBL:CAN68183.1} OS=Vitis vinifera (Grape) PE=3 SV=1	hypothetical protein VITISV_028562 [Vitis vinifera]
gene8540	188	176	175	796	979	784	13.8302	13.005	12.8519	58.5104	72.2325	57.5528	4.54e-29	2.26606	up	--	--	--	--	--	--	--	Putative uncharacterized protein {ECO:0000313|EMBL:EEF52277.1} OS=Ricinus communis (Castor bean) PE=4 SV=1	conserved hypothetical protein [Ricinus communis]
Betula_platyphylla_newGene_2146	1054	974	921	2934	3648	2502	23.212	21.3002	20.1097	64.4272	80.1431	55.0065	1.91e-10	1.6418	up	[RTKL]	--	Biological Process: respiratory burst involved in defense response (GO:0002679);; Biological Process: cell surface pattern recognition receptor signaling pathway (GO:0002752);; Molecular Function: protein serine/threonine kinase activity (GO:0004674);; Molecular Function: ATP binding (GO:0005524);; Cellular Component: plasma membrane (GO:0005886);; Biological Process: protein targeting to membran…	K13429|0|cit:102622024|chitin elicitor receptor kinase 1-like; K13429 chitin elicitor receptor kinase 1 (A)	--	--	Chitin elicitor receptor kinase 1 (Precursor) GN=MIL23.20 OS=Arabidopsis thaliana (Mouse-ear cress) PE=1 SV=1	--	unnamed protein product [Vitis vinifera]
gene1242	139	92	101	241	253	241	9.08206	5.3376	4.6536	13.1292	15.0013	15.1722	3.32e-05	1.16619	up	--	--	--	--	--	--	--	Uncharacterized protein {ECO:0000313|EMBL:EMJ26120.1} OS=Prunus persica (Peach) PE=4 SV=1	hypothetical protein PRUPE_ppa021783mg [Prunus persica]
gene22840	212	212	247	414	444	499	11.2339	11.227	12.6149	21.0524	23.181	25.5989	3.31e-06	1.03524	up	[R]	General function prediction only	Molecular Function: oxidoreductase activity, acting on single donors with incorporation of molecular oxygen, incorporation of two atoms of oxygen (GO:0016702);; Molecular Function: oxidoreductase activity, acting on paired donors, with incorporation or reduction of molecular oxygen, 2-oxoglutarate as one donor, and incorporation of one atom each of oxygen into both donors (GO:0016706);; Biologica…	--	[QR]	--	Protein SRG1 GN=SRG1 OS=Arabidopsis thaliana (Mouse-ear cress) PE=2 SV=1	Uncharacterized protein {ECO:0000313|EMBL:ERP48321.1} OS=Populus trichocarpa (Western balsam poplar) PE=3 SV=1	hypothetical protein POPTR_0025s00430g [Populus trichocarpa]
gene26168	1	1	0	18	11	20	0.66142	0.343701	0	6.38309	3.91086	6.70969	0.00139754	4.63752	up	[O]	Posttranslational modification, protein turnover, chaperones	Molecular Function: arsenate reductase (glutaredoxin) activity (GO:0008794);; Molecular Function: electron carrier activity (GO:0009055);; Molecular Function: protein disulfide oxidoreductase activity (GO:0015035);; Biological Process: cell redox homeostasis (GO:0045454);; Biological Process: anther development (GO:0048653);;	K03676|6.37002e-42|pop:POPTR_0020s00420g|glutaredoxin family protein; K03676 glutaredoxin 3 (A)	[O]	Posttranslational modification, protein turnover, chaperones	Monothiol glutaredoxin-S1 OS=Arabidopsis thaliana (Mouse-ear cress) PE=3 SV=1	Glutaredoxin family protein {ECO:0000313|EMBL:ERP48596.1} OS=Populus trichocarpa (Western balsam poplar) PE=4 SV=1	PREDICTED: monothiol glutaredoxin-S6-like [Populus euphratica]
gene30004	1078	1060	868	425	516	482	20.247	19.6266	14.9367	7.49741	10.0581	9.28339	2.26e-08	-1.05964	down	--	--	--	K08332|0|fve:101314696|U-box domain-containing protein 43-like; K08332 vacuolar protein 8 (A)	[S]	Function unknown	U-box domain-containing protein 43 GN=PUB43 OS=Arabidopsis thaliana (Mouse-ear cress) PE=2 SV=1	Putative uncharacterized protein {ECO:0000313|EMBL:EEF49587.1} OS=Ricinus communis (Castor bean) PE=4 SV=1	PREDICTED: U-box domain-containing protein 43-like [Fragaria vesca subsp. vesca]
gene5280	425	672	505	1357	1583	1174	32.2418	51.5081	37.7958	103.476	119.55	88.008	6.45e-10	1.37927	up	--	--	Molecular Function: hydrolase activity, hydrolyzing O-glycosyl compounds (GO:0004553);; Cellular Component: cell wall (GO:0005618);; Biological Process: cellular glucan metabolic process (GO:0006073);; Molecular Function: xyloglucan:xyloglucosyl transferase activity (GO:0016762);; Cellular Component: apoplast (GO:0048046);;	K08235|0|pper:PRUPE_ppa007685mg|hypothetical protein; K08235 xyloglucan:xyloglucosyl transferase [EC:2.4.1.207] (A)	--	--	Probable xyloglucan endotransglucosylase/hydrolase protein 30 (Precursor) GN=F3C3.5 OS=Arabidopsis thaliana (Mouse-ear cress) PE=2 SV=2	Xyloglucan endotransglucosylase/hydrolase {ECO:0000256|RuleBase:RU361120} OS=Prunus persica (Peach) PE=3 SV=1	hypothetical protein PRUPE_ppa007685mg [Prunus persica]
gene10372	557	809	724	63	96	49	27.1944	38.6551	32.7855	3.13373	4.65672	2.49792	1.35e-23	-3.31135	down	[QR]	--	Molecular Function: O-methyltransferase activity (GO:0008171);; Biological Process: methylation (GO:0032259);; Molecular Function: protein dimerization activity (GO:0046983);;	--	[R]	General function prediction only	Trans-resveratrol di-O-methyltransferase GN=ROMT OS=Vitis vinifera (Grape) PE=1 SV=2	Putative uncharacterized protein {ECO:0000313|EMBL:CCB55635.1} OS=Vitis vinifera (Grape) PE=4 SV=1	PREDICTED: trans-resveratrol di-O-methyltransferase [Vitis vinifera]
gene19154	475	509	480	1030	1084	1003	10.612	12.2394	11.0004	26.547	28.6384	26.2946	3.68e-09	1.10943	up	--	--	Cellular Component: nucleus (GO:0005634);; Biological Process: multicellular organismal development (GO:0007275);; Biological Process: cellular process (GO:0009987);; Biological Process: anatomical structure development (GO:0048856);;	K14774|0|vvi:100254023|U3 small nucleolar RNA-associated protein 25; K14774 U3 small nucleolar RNA-associated protein 25 (A)	[S]	Function unknown	--	Putative uncharacterized protein {ECO:0000313|EMBL:CBI40126.3} OS=Vitis vinifera (Grape) PE=4 SV=1	PREDICTED: U3 small nucleolar RNA-associated protein 25 [Vitis vinifera]
gene5534	1075	726	1019	134	191	281	44.0542	29.6268	41.3233	5.47982	7.7368	11.3561	1.77e-11	-2.19879	down	--	--	Biological Process: fatty acid biosynthetic process (GO:0006633);; Biological Process: response to osmotic stress (GO:0006970);; Biological Process: response to cold (GO:0009409);; Biological Process: response to light stimulus (GO:0009416);; Biological Process: response to wounding (GO:0009611);; Molecular Function: fatty acid elongase activity (GO:0009922);; Biological Process: suberin biosynth…	K15397|0|rcu:RCOM_0909590|acyltransferase, putative; K15397 3-ketoacyl-CoA synthase [EC:2.3.1.199] (A)	--	--	3-ketoacyl-CoA synthase 17 GN=KCS17 OS=Arabidopsis thaliana (Mouse-ear cress) PE=2 SV=2	3-ketoacyl-CoA synthase {ECO:0000256|PIRNR:PIRNR036417} OS=Morus notabilis PE=3 SV=1	3-ketoacyl-CoA synthase 17 -like protein [Gossypium arboreum]
gene13843	2	3	8	40	41	44	0.262325	0.441584	1.04628	5.18046	5.22109	5.55394	2.07e-05	3.28289	up	[O]	Posttranslational modification, protein turnover, chaperones	Molecular Function: zinc ion binding (GO:0008270);;	--	[O]	Posttranslational modification, protein turnover, chaperones	RING-H2 finger protein ATL74 GN=ATL74 OS=Arabidopsis thaliana (Mouse-ear cress) PE=2 SV=1	Uncharacterized protein {ECO:0000313|EMBL:KDO42949.1} OS=Citrus sinensis (Sweet orange) PE=4 SV=1	hypothetical protein CISIN_1g029206mg [Citrus sinensis]
gene29162	45	65	30	1197	979	866	0.612105	0.866875	0.4397	15.9879	13.1769	11.569	4.98e-42	4.4616	up	[P]	Inorganic ion transport and metabolism	Molecular Function: calcium-transporting ATPase activity (GO:0005388);; Molecular Function: calmodulin binding (GO:0005516);; Molecular Function: ATP binding (GO:0005524);; Cellular Component: integral component of membrane (GO:0016021);; Molecular Function: metal ion binding (GO:0046872);; Biological Process: calcium ion transmembrane transport (GO:0070588);;	K01537|0|pop:POPTR_0001s05790g|hypothetical protein; K01537 Ca2+-transporting ATPase [EC:3.6.3.8] (A)	[P]	Inorganic ion transport and metabolism	Calcium-transporting ATPase 4, plasma membrane-type GN=ACA4 OS=Arabidopsis thaliana (Mouse-ear cress) PE=1 SV=1	Calcium-transporting ATPase {ECO:0000256|RuleBase:RU361146} OS=Populus trichocarpa (Western balsam poplar) PE=3 SV=1	hypothetical protein POPTR_0001s05790g [Populus trichocarpa]
gene3852	114	87	102	43	36	54	3.05219	2.36126	2.75648	1.17196	0.976808	1.44414	0.0061785	-1.16764	down	[P]	Inorganic ion transport and metabolism	Cellular Component: late endosome (GO:0005770);; Biological Process: regulation of pH (GO:0006885);; Molecular Function: sodium:proton antiporter activity (GO:0015385);; Cellular Component: integral component of membrane (GO:0016021);; Biological Process: sodium ion transmembrane transport (GO:0035725);;	--	[P]	Inorganic ion transport and metabolism	Cation/H(+) antiporter 19 GN=CHX19 OS=Arabidopsis thaliana (Mouse-ear cress) PE=2 SV=1	Uncharacterized protein {ECO:0000313|EMBL:EMJ26472.1} OS=Prunus persica (Peach) PE=4 SV=1	PREDICTED: cation/H(+) antiporter 19 [Eucalyptus grandis]
gene23156	10855	8462	7808	1678	2729	2258	535.93	424.053	390.043	85.2213	138.481	113.863	8.51e-14	-2.00616	down	--	--	--	--	--	--	Ethylene-responsive transcription factor ERF110 GN=ERF110 OS=Arabidopsis thaliana (Mouse-ear cress) PE=2 SV=2	DNA binding protein, putative {ECO:0000313|EMBL:EEF29609.1} OS=Ricinus communis (Castor bean) PE=4 SV=1	DNA binding protein, putative [Ricinus communis]
gene14113	2358	2029	1977	564	766	598	69.318	59.6501	57.0712	16.0333	21.8836	17.1233	2.02e-21	-1.70406	down	--	--	--	--	--	--	Zinc finger CCCH domain-containing protein 30 OS=Oryza sativa subsp. japonica (Rice) PE=2 SV=3	Zinc finger CCCH domain-containing protein 30 {ECO:0000313|EMBL:EXC35378.1} OS=Morus notabilis PE=4 SV=1	Zinc finger CCCH domain-containing protein 30 [Morus notabilis]
gene15807	0	2	1	25	14	19	0	0.0227607	0.0220286	0.283276	0.161723	0.214406	0.000722024	4.29256	up	[V]	Defense mechanisms	Molecular Function: ATP binding (GO:0005524);; Biological Process: ATP catabolic process (GO:0006200);; Molecular Function: heme-transporting ATPase activity (GO:0015439);; Cellular Component: membrane (GO:0016020);;	--	[Q]	Secondary metabolites biosynthesis, transport and catabolism	Pleiotropic drug resistance protein 12 OS=Oryza sativa subsp. japonica (Rice) PE=2 SV=1	ABC-2 and Plant PDR ABC-type transporter family protein isoform 1 {ECO:0000313|EMBL:EOY26916.1} OS=Theobroma cacao (Cacao) PE=4 SV=1	PREDICTED: ABC transporter G family member 36-like [Nelumbo nucifera]
gene23485	280	310	301	74	72	82	17.4616	17.7538	17.7325	4.51563	4.34328	5.46885	1.65e-12	-1.9469	down	--	--	Cellular Component: chloroplast stroma (GO:0009570);;	--	--	--	--	Uncharacterized protein {ECO:0000313|EMBL:EEE95423.1} OS=Populus trichocarpa (Western balsam poplar) PE=4 SV=1	PREDICTED: uncharacterized protein LOC103930594 [Pyrus x bretschneideri]
Betula_platyphylla_newGene_1878	652	1023	877	1321	2413	2051	32.3829	50.6319	43.5282	65.6427	118.695	100.154	0.00246735	1.19865	up	--	--	Biological Process: polysaccharide catabolic process (GO:0000272);; Molecular Function: chitinase activity (GO:0004568);; Cellular Component: extracellular region (GO:0005576);; Cellular Component: cell wall (GO:0005618);; Biological Process: chitin catabolic process (GO:0006032);;	K01183|8.81674e-147|cic:CICLE_v10005491mg|hypothetical protein; K01183 chitinase [EC:3.2.1.14] (A)	--	--	Acidic endochitinase (Precursor) OS=Nicotiana tabacum (Common tobacco) PE=1 SV=1	--	hypothetical protein CICLE_v10005491mg [Citrus clementina]
gene2177	1098	919	946	460	447	494	46.0311	28.4899	32.2017	16.6035	11.8611	14.6769	2.29e-08	-1.06088	down	--	--	Cellular Component: chromatin (GO:0000785);; Molecular Function: chromatin binding (GO:0003682);; Molecular Function: guanyl-nucleotide exchange factor activity (GO:0005085);; Cellular Component: nucleus (GO:0005634);; Cellular Component: cytosol (GO:0005829);; Biological Process: glucose catabolic process (GO:0006007);; Biological Process: entrainment of circadian clock (GO:0009649);; Biological…	--	[S]	Function unknown	Ultraviolet-B receptor UVR8 GN=UVR8 OS=Arabidopsis thaliana (Mouse-ear cress) PE=1 SV=1	Ultraviolet-B receptor UVR8 {ECO:0000313|EMBL:AHY02156.1} OS=Betula platyphylla (Asian white birch) PE=2 SV=1	ultraviolet-B receptor UVR8 [Betula platyphylla]
gene20560	745	679	675	170	252	163	18.4148	16.22	16.1948	4.4065	7.24651	3.93637	1.14e-18	-1.82494	down	--	--	Biological Process: amino acid transport (GO:0006865);; Biological Process: metabolic process (GO:0008152);; Molecular Function: anthocyanidin 3-O-glucosyltransferase activity (GO:0047213);;	--	[GC]	--	UDP-glycosyltransferase 73D1 GN=UGT73D1 OS=Arabidopsis thaliana (Mouse-ear cress) PE=3 SV=1	UDP-glucosyltransferase, putative {ECO:0000313|EMBL:EEF42836.1} OS=Ricinus communis (Castor bean) PE=3 SV=1	UDP-glucosyltransferase, putative [Ricinus communis]
gene6779	512	439	396	109	109	149	13.6337	11.6084	10.8707	2.99394	2.9893	4.01671	1.99e-15	-1.85578	down	--	--	--	--	[R]	General function prediction only	Pentatricopeptide repeat-containing protein At4g33170 GN=PCMP-H53 OS=Arabidopsis thaliana (Mouse-ear cress) PE=3 SV=1	Uncharacterized protein {ECO:0000313|EMBL:EMJ25589.1} (Fragment) OS=Prunus persica (Peach) PE=4 SV=1	PREDICTED: pentatricopeptide repeat-containing protein At4g33170-like [Prunus mume]
gene23901	11	28	13	113	110	94	0.167739	0.404791	0.196842	1.62076	1.57943	1.34031	1.55e-08	2.62713	up	--	--	Molecular Function: acid phosphatase activity (GO:0003993);; Molecular Function: metal ion binding (GO:0046872);;	--	[G]	Carbohydrate transport and metabolism	Probable inactive purple acid phosphatase 27 (Precursor) GN=PAP27 OS=Arabidopsis thaliana (Mouse-ear cress) PE=2 SV=1	Purple acid phosphatase {ECO:0000256|RuleBase:RU361203} OS=Populus trichocarpa (Western balsam poplar) PE=3 SV=2	putative metallophosphatase family protein [Populus trichocarpa]
gene22195	224	256	224	116	126	72	4.00605	4.52586	4.21111	2.07004	2.2153	1.22547	6.85e-05	-1.14622	down	[U]	Intracellular trafficking, secretion, and vesicular transport	Biological Process: regionalization (GO:0003002);; Molecular Function: phospholipid binding (GO:0005543);; Biological Process: phosphate-containing compound metabolic process (GO:0006796);; Biological Process: post-embryonic morphogenesis (GO:0009886);; Biological Process: organ morphogenesis (GO:0009887);; Biological Process: flower development (GO:0009908);; Biological Process: epidermal cell d…	K12489|0|rcu:RCOM_1503910|gcn4-complementing protein, putative; K12489 Arf-GAP with coiled-coil, ANK repeat and PH domain-containing protein (A)	[T]	Signal transduction mechanisms	ADP-ribosylation factor GTPase-activating protein AGD1 GN=AGD1 OS=Arabidopsis thaliana (Mouse-ear cress) PE=2 SV=2	Gcn4-complementing protein, putative {ECO:0000313|EMBL:EEF51700.1} OS=Ricinus communis (Castor bean) PE=4 SV=1	gcn4-complementing protein, putative [Ricinus communis]
gene21191	208	175	240	724	668	775	2.56187	2.10941	3.02443	8.66949	8.20587	9.32423	6.28e-19	1.81783	up	--	--	--	--	--	--	--	Uncharacterized protein {ECO:0000313|EMBL:EMJ26609.1} OS=Prunus persica (Peach) PE=4 SV=1	PREDICTED: uncharacterized protein LOC103321515 [Prunus mume]
Betula_platyphylla_newGene_995	20	31	34	69	48	92	4.03742	6.175	6.63071	13.8963	9.4234	17.7205	0.00994211	1.31799	up	[R]	General function prediction only	Molecular Function: catalytic activity (GO:0003824);; Biological Process: biosynthetic process (GO:0009058);;	--	--	--	--	--	Phenazine biosynthesis PhzC/PhzF protein, putative isoform 1 [Theobroma cacao]
gene20932	395	464	325	1211	1005	1339	8.08934	9.23984	6.67146	23.8358	19.7856	26.3764	5.53e-14	1.60645	up	[E]	Amino acid transport and metabolism	Molecular Function: long-chain-alcohol oxidase activity (GO:0046577);; Molecular Function: flavin adenine dinucleotide binding (GO:0050660);; Biological Process: oxidation-reduction process (GO:0055114);;	K17756|1.09592e-158|fve:101295185|long-chain-alcohol oxidase FAO2-like isoform 1; K17756 long-chain-alcohol oxidase [EC:1.1.3.20] (A)	--	--	Long-chain-alcohol oxidase FAO2 GN=FAO2 OS=Lotus japonicus (Lotus corniculatus var. japonicus) PE=2 SV=1	Long-chain-alcohol oxidase {ECO:0000256|PIRNR:PIRNR028937} OS=Morus notabilis PE=3 SV=1	Long-chain-alcohol oxidase FAO2 [Morus notabilis]
gene13535	27	24	30	114	92	93	1.92418	1.73176	2.16489	8.1633	6.55935	6.57216	2.22e-05	1.9037	up	--	--	Molecular Function: hydrolase activity, hydrolyzing O-glycosyl compounds (GO:0004553);; Cellular Component: cell wall (GO:0005618);; Biological Process: cellular glucan metabolic process (GO:0006073);; Molecular Function: xyloglucan:xyloglucosyl transferase activity (GO:0016762);; Cellular Component: apoplast (GO:0048046);;	K08235|6.99297e-166|pmum:103326039|probable xyloglucan endotransglucosylase/hydrolase protein 31; K08235 xyloglucan:xyloglucosyl transferase [EC:2.4.1.207] (A)	--	--	Probable xyloglucan endotransglucosylase/hydrolase protein 32 (Precursor) GN=XTH32 OS=Arabidopsis thaliana (Mouse-ear cress) PE=2 SV=1	Xyloglucan endotransglucosylase/hydrolase {ECO:0000256|RuleBase:RU361120} OS=Prunus persica (Peach) PE=3 SV=1	PREDICTED: probable xyloglucan endotransglucosylase/hydrolase protein 31 [Prunus mume]
gene10550	32517	28488	30754	9148	11661	14011	1494.79	1299.43	1430.79	421.31	526.664	617.355	4.93e-12	-1.37859	down	[G]	Carbohydrate transport and metabolism	Biological Process: glucose metabolic process (GO:0006006);; Biological Process: response to cold (GO:0009409);; Biological Process: response to light stimulus (GO:0009416);; Cellular Component: chloroplast thylakoid membrane (GO:0009535);; Cellular Component: chloroplast stroma (GO:0009570);; Biological Process: response to sucrose (GO:0009744);; Cellular Component: chloroplast envelope (GO:0009…	K05298|0|mdm:103425757|glyceraldehyde-3-phosphate dehydrogenase A, chloroplastic; K05298 glyceraldehyde-3-phosphate dehydrogenase (NADP+) (phosphorylating) [EC:1.2.1.13] (A)	[G]	Carbohydrate transport and metabolism	Glyceraldehyde-3-phosphate dehydrogenase A, chloroplastic (Precursor) GN=GAPA OS=Pisum sativum (Garden pea) PE=2 SV=2	Glyceraldehyde-3-phosphate dehydrogenase {ECO:0000256|RuleBase:RU361160} OS=Jatropha curcas (Barbados nut) PE=3 SV=1	hypothetical protein JCGZ_26915 [Jatropha curcas]
gene1890	6	3	10	34	24	46	0.155792	0.0699595	0.26399	0.822318	0.687863	1.09499	0.00163956	2.47218	up	[T]	Signal transduction mechanisms	Molecular Function: phosphoprotein phosphatase activity (GO:0004721);;	K14497|7.10233e-104|pop:POPTR_0001s10570g|POPTRDRAFT_180022; hypothetical protein; K14497 protein phosphatase 2C [EC:3.1.3.16] (A)	[T]	Signal transduction mechanisms	Probable protein phosphatase 2C 8 GN=OSJNBa0049H05.30 OS=Oryza sativa subsp. japonica (Rice) PE=2 SV=1	Uncharacterized protein {ECO:0000313|EMBL:EEE82783.2} OS=Populus trichocarpa (Western balsam poplar) PE=3 SV=2	PREDICTED: probable protein phosphatase 2C 8 isoform X1 [Eucalyptus grandis]
gene28723	37	70	60	135	122	136	1.20656	2.23672	1.80832	4.20244	4.01326	4.21995	0.000873463	1.25387	up	--	--	Cellular Component: integral component of membrane (GO:0016021);; Biological Process: transmembrane transport (GO:0055085);;	--	[P]	Inorganic ion transport and metabolism	--	Divalent ion symporter isoform 1 {ECO:0000313|EMBL:EOY23256.1} OS=Theobroma cacao (Cacao) PE=4 SV=1	Divalent ion symporter isoform 1 [Theobroma cacao]
gene21760	136	85	141	18	26	0	20.2561	12.6945	19.8832	2.68156	3.734	0	1.44e-09	-3.02427	down	--	--	Cellular Component: spindle (GO:0005819);; Cellular Component: microtubule (GO:0005874);; Biological Process: mitotic nuclear division (GO:0007067);;	--	--	--	--	Putative uncharacterized protein {ECO:0000313|EMBL:EEF33872.1} OS=Ricinus communis (Castor bean) PE=4 SV=1	conserved hypothetical protein [Ricinus communis]
gene12401	477	410	406	1002	1024	974	13.8567	12.78	12.0548	29.6585	29.8644	28.0447	7.15e-11	1.23371	up	[IQR]	--	Biological Process: metabolic process (GO:0008152);; Molecular Function: oxidoreductase activity (GO:0016491);; Molecular Function: transferase activity, transferring phosphorus-containing groups (GO:0016772);;	K04708|3.11616e-128|mdm:103403853|3-ketodihydrosphingosine reductase-like; K04708 3-dehydrosphinganine reductase [EC:1.1.1.102] (A)	[Q]	Secondary metabolites biosynthesis, transport and catabolism	3-dehydrosphinganine reductase TSC10A GN=TSC10A OS=Arabidopsis thaliana (Mouse-ear cress) PE=1 SV=1	Uncharacterized protein {ECO:0000313|EMBL:KDP40124.1} OS=Jatropha curcas (Barbados nut) PE=4 SV=1	hypothetical protein JCGZ_02122 [Jatropha curcas]
gene4912	412	412	418	176	137	169	12.2443	11.915	11.9853	5.3671	4.09182	5.01723	7.12e-09	-1.34558	down	--	--	--	--	--	--	O-acyltransferase WSD1 GN=WSD1 OS=Arabidopsis thaliana (Mouse-ear cress) PE=2 SV=1	Uncharacterized protein {ECO:0000313|EMBL:EMJ00666.1} OS=Prunus persica (Peach) PE=4 SV=1	PREDICTED: O-acyltransferase WSD1-like [Fragaria vesca subsp. vesca]
gene7766	1467	813	1212	394	539	248	22.5128	12.4666	18.6599	6.09534	8.31444	3.77777	0.000375809	-1.54598	down	[M]	Cell wall/membrane/envelope biogenesis	Molecular Function: zinc ion binding (GO:0008270);; Biological Process: plant-type secondary cell wall biogenesis (GO:0009834);; Biological Process: glucuronoxylan metabolic process (GO:0010413);; Cellular Component: integral component of membrane (GO:0016021);; Molecular Function: cellulose synthase (UDP-forming) activity (GO:0016760);; Biological Process: cellulose biosynthetic process (GO:0030…	K10999|0|pper:PRUPE_ppa000641mg|hypothetical protein; K10999 cellulose synthase A [EC:2.4.1.12] (A)	--	--	Cellulose synthase A catalytic subunit 4 [UDP-forming] GN=MRH10.14 OS=Arabidopsis thaliana (Mouse-ear cress) PE=1 SV=1	Cellulose synthase {ECO:0000256|RuleBase:RU361116} OS=Betula platyphylla (Asian white birch) PE=2 SV=1	cellulose synthase A4 [Betula platyphylla]
gene11349	1164	1459	1392	3920	3963	4301	46.0524	56.9811	55.4788	193.962	195.686	205.787	4.48e-20	1.62078	up	[R]	General function prediction only	--	--	--	--	CBS domain-containing protein CBSX2, chloroplastic (Precursor) GN=F28A23.120 OS=Arabidopsis thaliana (Mouse-ear cress) PE=1 SV=1	Cystathionine beta-synthase family protein {ECO:0000313|EMBL:EOX98310.1} OS=Theobroma cacao (Cacao) PE=4 SV=1	Cystathionine beta-synthase family protein [Theobroma cacao]
gene15168	354	262	312	137	150	166	12.6052	8.31301	10.7749	4.61344	5.14304	5.89382	6.59e-05	-1.01511	down	[E]	Amino acid transport and metabolism	--	K16296|1.40366e-151|vvi:100253044|serine carboxypeptidase-like 17; K16296 serine carboxypeptidase-like clade I [EC:3.4.16.-] (A)	[OE]	--	Serine carboxypeptidase-like 18 (Precursor) GN=SCPL18 OS=Arabidopsis thaliana (Mouse-ear cress) PE=2 SV=2	Putative uncharacterized protein {ECO:0000313|EMBL:CBI17849.3} OS=Vitis vinifera (Grape) PE=4 SV=1	PREDICTED: serine carboxypeptidase-like 17 [Vitis vinifera]
gene3351	74	71	48	178	172	93	2.40074	2.33998	1.51566	5.63417	5.39853	2.9331	0.00677573	1.21801	up	[O]	Posttranslational modification, protein turnover, chaperones	Molecular Function: acid-amino acid ligase activity (GO:0016881);;	K10581|1.00935e-147|pper:PRUPE_ppa002674mg|hypothetical protein; K10581 ubiquitin-conjugating enzyme E2 O [EC:6.3.2.19] (A)	[O]	Posttranslational modification, protein turnover, chaperones	Probable ubiquitin-conjugating enzyme E2 26 GN=UBC26 OS=Arabidopsis thaliana (Mouse-ear cress) PE=2 SV=2	Uncharacterized protein {ECO:0000313|EMBL:EMJ12578.1} OS=Prunus persica (Peach) PE=4 SV=1	unnamed protein product [Vitis vinifera]
gene13756	162	166	129	476	389	312	1.32144	1.31435	1.03147	3.76462	3.09272	2.47282	1.59e-06	1.38462	up	--	--	--	--	--	--	--	Uncharacterized protein {ECO:0000313|EMBL:EMJ02147.1} OS=Prunus persica (Peach) PE=4 SV=1	hypothetical protein PRUPE_ppa000049mg [Prunus persica]
gene16833	28	22	16	58	83	53	0.787866	0.646443	0.471169	1.71852	2.35846	1.47362	0.00346699	1.57441	up	--	--	Biological Process: cellular component organization (GO:0016043);; Cellular Component: intracellular part (GO:0044424);; Biological Process: single-organism cellular process (GO:0044763);;	--	--	--	--	Uncharacterized protein {ECO:0000313|EnsemblPlants:GSMUA_Achr1P18560_001} OS=Musa acuminata subsp. malaccensis (Wild banana) PE=4 SV=1	unnamed protein product [Vitis vinifera]
gene19256	2841	2810	2956	7472	8779	7873	96.3077	93.6378	100.289	259.09	310.272	268.068	3.03e-17	1.5058	up	[R]	General function prediction only	Cellular Component: cytosol (GO:0005829);; Biological Process: L-methionine biosynthetic process from methylthioadenosine (GO:0019509);; Molecular Function: identical protein binding (GO:0042802);; Molecular Function: S-methyl-5-thioribose kinase activity (GO:0046522);;	K00899|0|pop:POPTR_0001s30710g|POPTRDRAFT_798053; 5-methylthioribose kinase family protein; K00899 5-methylthioribose kinase [EC:2.7.1.100] (A)	--	--	Methylthioribose kinase GN=MTK OS=Arabidopsis thaliana (Mouse-ear cress) PE=1 SV=1	Putative uncharacterized protein {ECO:0000313|EMBL:ABK95923.1} OS=Populus trichocarpa (Western balsam poplar) PE=2 SV=1	unknown [Populus trichocarpa]
gene17574	4	8	10	333	146	252	0.293615	0.48078	0.382778	13.0632	6.81333	9.98937	1.08e-09	5.07437	up	[Q]	Secondary metabolites biosynthesis, transport and catabolism	Molecular Function: iron ion binding (GO:0005506);; Molecular Function: electron carrier activity (GO:0009055);; Molecular Function: (+)-abscisic acid 8'-hydroxylase activity (GO:0010295);; Molecular Function: oxygen binding (GO:0019825);; Molecular Function: heme binding (GO:0020037);; Biological Process: oxidation-reduction process (GO:0055114);;	K09843|0|pmum:103335270|abscisic acid 8'-hydroxylase 4; K09843 (+)-abscisic acid 8'-hydroxylase [EC:1.14.13.93] (A)	[QI]	--	Abscisic acid 8&apos;-hydroxylase 4 GN=CYP707A4 OS=Arabidopsis thaliana (Mouse-ear cress) PE=2 SV=2	Uncharacterized protein {ECO:0000313|EMBL:EMJ02195.1} OS=Prunus persica (Peach) PE=3 SV=1	PREDICTED: abscisic acid 8&apos;-hydroxylase 4 [Prunus mume]
gene23224	56	59	36	737	786	702	3.28672	3.47699	2.15647	43.987	46.8161	40.6517	6.85e-62	3.90087	up	--	--	--	--	--	--	F-box protein At3g07870 GN=At3g07870 OS=Arabidopsis thaliana (Mouse-ear cress) PE=2 SV=1	Putative uncharacterized protein {ECO:0000313|EMBL:EEF49434.1} OS=Ricinus communis (Castor bean) PE=4 SV=1	conserved hypothetical protein [Ricinus communis]
gene17230	71	74	73	188	123	155	3.16211	2.39234	2.16691	8.9917	7.61093	4.88534	0.00123796	1.11625	up	--	--	--	--	--	--	GEM-like protein 4 GN=At5g08350 OS=Arabidopsis thaliana (Mouse-ear cress) PE=2 SV=1	GRAM domain-containing protein / ABA-responsive protein-related {ECO:0000313|EMBL:EOX99055.1} OS=Theobroma cacao (Cacao) PE=4 SV=1	PREDICTED: putative GEM-like protein 8 [Cucumis melo]
gene19846	102	210	70	8	17	16	19.9727	40.7239	13.8758	1.63819	3.44702	3.20853	0.00345029	-3.20113	down	--	--	Biological Process: metal ion transport (GO:0030001);; Molecular Function: metal ion binding (GO:0046872);;	--	--	--	--	Putative uncharacterized protein {ECO:0000313|EMBL:CBI39835.3} OS=Vitis vinifera (Grape) PE=4 SV=1	unnamed protein product [Vitis vinifera]
gene5068	4	11	7	124	101	105	0.221044	0.512971	0.364864	5.74108	4.66783	4.75687	2.29e-14	3.92623	up	--	--	Molecular Function: transferase activity, transferring glycosyl groups (GO:0016757);;	--	[GC]	--	Anthocyanidin 5,3-O-glucosyltransferase GN=RhGT1 OS=Rosa hybrid cultivar PE=2 SV=1	Uncharacterized protein {ECO:0000313|EMBL:EMJ24174.1} OS=Prunus persica (Peach) PE=4 SV=1	hypothetical protein PRUPE_ppa005342mg [Prunus persica]
gene22800	535	602	495	3971	3160	2957	7.87865	8.93781	7.32318	57.941	46.3976	43.8956	1.54e-24	2.64772	up	[E]	Amino acid transport and metabolism	Molecular Function: saccharopine dehydrogenase (NADP+, L-glutamate-forming) activity (GO:0004755);; Cellular Component: mitochondrion (GO:0005739);; Molecular Function: saccharopine dehydrogenase (NADP+, L-lysine-forming) activity (GO:0047130);; Biological Process: oxidation-reduction process (GO:0055114);;	K14157|0|tcc:TCM_037438|Lysine-ketoglutarate reductase/saccharopine dehydrogenase bifunctional enzyme; K14157 alpha-aminoadipic semialdehyde synthase [EC:1.5.1.8 1.5.1.9] (A)	[E]	Amino acid transport and metabolism	Saccharopine dehydrogenase GN=F4I10.80 OS=Arabidopsis thaliana (Mouse-ear cress) PE=1 SV=1	Putative uncharacterized protein {ECO:0000313|EMBL:EEE57929.1} OS=Oryza sativa subsp. japonica (Rice) PE=4 SV=1	Alpha-aminoadipic semialdehyde synthase [Glycine soja]
gene8317	8	46	6	605	511	878	1.61902	7.50396	1.2535	99.702	82.9886	139.625	4.41e-17	5.07531	up	--	--	--	--	--	--	--	CUB and sushi domain-containing protein 3 {ECO:0000313|EMBL:EOX98197.1} OS=Theobroma cacao (Cacao) PE=4 SV=1	PREDICTED: uncharacterized protein LOC103937643 [Pyrus x bretschneideri]
gene23123	438	480	553	1183	984	978	10.6866	12.6266	14.6308	29.9993	24.8117	26.0971	2.91e-09	1.11561	up	[RTKL]	--	Biological Process: activation of MAPKK activity (GO:0000186);; Molecular Function: MAP kinase kinase kinase activity (GO:0004709);; Molecular Function: ATP binding (GO:0005524);;	--	[T]	Signal transduction mechanisms	Probable receptor-like protein kinase At5g15080 GN=At5g15080 OS=Arabidopsis thaliana (Mouse-ear cress) PE=2 SV=1	Kinase superfamily protein {ECO:0000313|EMBL:EOY02060.1} OS=Theobroma cacao (Cacao) PE=3 SV=1	Kinase superfamily protein [Theobroma cacao]
gene20977	918	1075	1026	2129	2324	1959	25.7957	30.1401	28.3511	60.1497	65.8769	53.3332	6.23e-10	1.10559	up	[P]	Inorganic ion transport and metabolism	Biological Process: cation transport (GO:0006812);; Molecular Function: cation transmembrane transporter activity (GO:0008324);; Cellular Component: integral component of membrane (GO:0016021);; Biological Process: transmembrane transport (GO:0055085);;	--	[P]	Inorganic ion transport and metabolism	Metal tolerance protein 10 GN=MTP10 OS=Arabidopsis thaliana (Mouse-ear cress) PE=2 SV=1	Uncharacterized protein {ECO:0000313|EMBL:ERP56402.1} OS=Populus trichocarpa (Western balsam poplar) PE=4 SV=1	Metal tolerance protein 10 [Glycine soja]
gene23529	496	901	583	10659	11787	14800	23.9853	41.4648	27.4157	489.402	541.018	680.218	7.92e-39	4.25297	up	--	--	--	--	--	--	--	Putative uncharacterized protein {ECO:0000313|EMBL:CAN84007.1} OS=Vitis vinifera (Grape) PE=4 SV=1	PREDICTED: uncharacterized protein LOC105122005 isoform X3 [Populus euphratica]
gene27587	958	853	882	210	208	208	19.8497	17.6335	18.2089	4.33838	4.32047	4.33184	1.19e-25	-2.0855	down	[F]	Nucleotide transport and metabolism	Molecular Function: ribonucleoside-diphosphate reductase activity, thioredoxin disulfide as acceptor (GO:0004748);; Molecular Function: ATP binding (GO:0005524);; Cellular Component: ribonucleoside-diphosphate reductase complex (GO:0005971);; Biological Process: gluconeogenesis (GO:0006094);; Biological Process: DNA-dependent DNA replication (GO:0006261);; Biological Process: cytoskeleton organiz…	K10807|0|gmx:548020|ribonucleotide reductase large subunit A; K10807 ribonucleoside-diphosphate reductase subunit M1 [EC:1.17.4.1] (A)	[F]	Nucleotide transport and metabolism	Ribonucleoside-diphosphate reductase large subunit {ECO:0000303|PubMed:10542051} OS=Arabidopsis thaliana (Mouse-ear cress) PE=1 SV=1	Ribonucleoside-diphosphate reductase {ECO:0000256|RuleBase:RU003410} OS=Glycine max (Soybean) PE=2 SV=1	Ribonucleoside-diphosphate reductase large subunit [Glycine soja]
gene5374	296	451	404	75	85	144	14.3081	21.9272	18.8656	3.60697	4.24239	6.93891	2.01e-08	-1.90111	down	[R]	General function prediction only	Molecular Function: phosphatase activity (GO:0016791);;	--	[R]	General function prediction only	Probable inactive purple acid phosphatase 16 (Precursor) GN=PAP16 OS=Arabidopsis thaliana (Mouse-ear cress) PE=2 SV=1	Purple acid phosphatase 16 isoform 2 {ECO:0000313|EMBL:EOY09114.1} OS=Theobroma cacao (Cacao) PE=4 SV=1	Purple acid phosphatase 16 isoform 2 [Theobroma cacao]
gene22951	26	27	30	200	206	160	0.899736	0.945035	1.08735	7.1101	7.38554	5.62429	1.16e-14	2.78844	up	--	--	Molecular Function: ligase activity (GO:0016874);;	--	[S]	Function unknown	U-box domain-containing protein 7 GN=PUB7 OS=Arabidopsis thaliana (Mouse-ear cress) PE=2 SV=1	Uncharacterized protein {ECO:0000313|EMBL:EEE85589.1} OS=Populus trichocarpa (Western balsam poplar) PE=4 SV=1	hypothetical protein POPTR_0004s05460g [Populus trichocarpa]
gene8856	83	96	128	36	27	28	2.3111	2.7907	3.86861	1.016	0.779715	0.802048	8.06e-05	-1.73501	down	[G]	Carbohydrate transport and metabolism	Molecular Function: magnesium ion binding (GO:0000287);; Molecular Function: pyruvate kinase activity (GO:0004743);; Cellular Component: mitochondrion (GO:0005739);; Biological Process: glycolytic process (GO:0006096);; Biological Process: phosphorylation (GO:0016310);; Molecular Function: potassium ion binding (GO:0030955);;	K00873|0|cmo:103491640|pyruvate kinase, cytosolic isozyme; K00873 pyruvate kinase [EC:2.7.1.40] (A)	[G]	Carbohydrate transport and metabolism	Pyruvate kinase, cytosolic isozyme OS=Nicotiana tabacum (Common tobacco) PE=2 SV=1	Uncharacterized protein {ECO:0000313|EMBL:KGN54016.1} OS=Cucumis sativus (Cucumber) PE=4 SV=1	PREDICTED: pyruvate kinase, cytosolic isozyme [Cucumis melo]
Betula_platyphylla_newGene_2529	144	146	180	96	53	82	11.6752	11.7359	14.5922	7.94567	4.3221	6.64847	0.0034995	-1.00437	down	[C]	Energy production and conversion	Molecular Function: zinc ion binding (GO:0008270);; Molecular Function: oxidoreductase activity (GO:0016491);; Biological Process: oxidation-reduction process (GO:0055114);;	K00121|5.5541e-59|pop:POPTR_0018s13950g|POPTRDRAFT_826055; alpha-hydroxynitrile lyase family protein; K00121 S-(hydroxymethyl)glutathione dehydrogenase / alcohol dehydrogenase [EC:1.1.1.284 1.1.1.1] (A)	--	--	Aliphatic (R)-hydroxynitrile lyase OS=Linum usitatissimum (Flax) PE=1 SV=1	--	unknown [Lotus japonicus]
gene20016	376	252	283	103	118	90	4.24	2.7684	3.28982	1.18089	1.321	1.15074	2.25e-07	-1.53138	down	[P]	Inorganic ion transport and metabolism	Molecular Function: magnesium ion binding (GO:0000287);; Molecular Function: phospholipid-translocating ATPase activity (GO:0004012);; Molecular Function: ATP binding (GO:0005524);; Biological Process: cation transport (GO:0006812);; Biological Process: metabolic process (GO:0008152);; Molecular Function: ATPase activity, coupled to transmembrane movement of ions, phosphorylative mechanism (GO:00…	K01530|0|pper:PRUPE_ppa000430mg|hypothetical protein; K01530 phospholipid-translocating ATPase [EC:3.6.3.1] (A)	[R]	General function prediction only	Putative phospholipid-transporting ATPase 8 GN=ALA8 OS=Arabidopsis thaliana (Mouse-ear cress) PE=3 SV=1	Uncharacterized protein {ECO:0000313|EMBL:EMJ18339.1} OS=Prunus persica (Peach) PE=4 SV=1	hypothetical protein PRUPE_ppa000430mg [Prunus persica]
gene15077	1	10	13	43	91	112	0.210296	1.25486	1.56359	5.23481	10.8725	13.3159	5.13e-05	3.37445	up	--	--	Molecular Function: superoxide dismutase activity (GO:0004784);; Cellular Component: extracellular region (GO:0005576);; Molecular Function: manganese ion binding (GO:0030145);; Molecular Function: nutrient reservoir activity (GO:0045735);; Biological Process: oxidation-reduction process (GO:0055114);;	--	--	--	Germin-like protein subfamily T member 2 (Precursor) GN=At1g18980 OS=Arabidopsis thaliana (Mouse-ear cress) PE=2 SV=1	Rhicadhesin receptor, putative {ECO:0000313|EMBL:EEF52088.1} OS=Ricinus communis (Castor bean) PE=4 SV=1	Rhicadhesin receptor precursor, putative [Ricinus communis]
gene23191	0	0	0	35	49	20	0	0	0	2.58965	3.93037	1.61944	6.37e-09	Inf	up	--	--	--	--	--	--	--	Uncharacterized protein {ECO:0000313|EMBL:KDP21338.1} OS=Jatropha curcas (Barbados nut) PE=4 SV=1	hypothetical protein JCGZ_21809 [Jatropha curcas]
gene6563	607	621	573	1314	1272	1153	11.7681	11.9612	10.9563	24.9941	24.5042	21.9924	5.61e-09	1.07324	up	[R]	General function prediction only	Cellular Component: nucleus (GO:0005634);; Biological Process: rRNA processing (GO:0006364);;	K14824|0|pop:POPTR_0004s23120g|hypothetical protein; K14824 ribosome biogenesis protein ERB1 (A)	[J]	Translation, ribosomal structure and biogenesis	Ribosome biogenesis protein BOP1 homolog {ECO:0000255|HAMAP-Rule:MF_03027} GN=CHLREDRAFT_111274 OS=Chlamydomonas reinhardtii (Chlamydomonas smithii) PE=1 SV=2	Ribosome biogenesis protein BOP1 homolog {ECO:0000256|HAMAP-Rule:MF_03027} OS=Populus trichocarpa (Western balsam poplar) PE=3 SV=1	hypothetical protein POPTR_0004s23120g [Populus trichocarpa]
gene11187	61	71	68	24	23	28	3.69381	4.37474	4.12861	1.49876	1.41274	1.75956	0.0082463	-1.39547	down	--	--	--	--	--	--	Ethylene-responsive transcription factor CRF3 GN=K19E1.9 OS=Arabidopsis thaliana (Mouse-ear cress) PE=1 SV=1	Ethylene-responsive transcription factor, putative {ECO:0000313|EMBL:EOY23443.1} OS=Theobroma cacao (Cacao) PE=4 SV=1	PREDICTED: ethylene-responsive transcription factor CRF4 [Prunus mume]
gene29744	711	600	639	1392	1288	1264	33.1593	25.816	28.7185	60.9507	56.1192	54.483	1.59e-08	1.03578	up	--	--	--	--	--	--	--	Proteophosphoglycan-related, putative {ECO:0000313|EMBL:EOX99544.1} OS=Theobroma cacao (Cacao) PE=4 SV=1	Proteophosphoglycan-related, putative [Theobroma cacao]
gene17775	1146	893	1104	294	402	493	17.4499	12.751	16.4293	4.33478	6.05928	7.0705	4.93e-11	-1.38314	down	[G]	Carbohydrate transport and metabolism	Molecular Function: beta-galactosidase activity (GO:0004565);; Biological Process: carbohydrate metabolic process (GO:0005975);; Biological Process: polyamine catabolic process (GO:0006598);; Biological Process: plant-type cell wall organization (GO:0009664);; Biological Process: phenylpropanoid metabolic process (GO:0009698);; Biological Process: plant-type cell wall biogenesis (GO:0009832);; Bi…	--	[G]	Carbohydrate transport and metabolism	Beta-galactosidase 3 (Precursor) OS=Arabidopsis thaliana (Mouse-ear cress) PE=1 SV=1	Beta-galactosidase {ECO:0000256|RuleBase:RU000675} OS=Vitis vinifera (Grape) PE=3 SV=1	PREDICTED: beta-galactosidase 3 [Vitis vinifera]
Betula_platyphylla_newGene_2051	24	45	57	8	6	6	1.98728	4.59392	5.99066	0.855764	0.544242	0.553393	0.00030245	-2.63652	down	--	--	--	--	--	--	--	--	PREDICTED: uncharacterized protein LOC104087539 [Nicotiana tomentosiformis]
gene10244	16	24	29	129	123	173	1.33793	1.97176	2.33968	10.5356	9.92404	13.7239	7.56e-11	2.64195	up	--	--	--	--	--	--	--	Leucine-rich repeat structural protein ORF147 isoform 1 {ECO:0000313|EMBL:EOY17074.1} OS=Theobroma cacao (Cacao) PE=4 SV=1	Leucine-rich repeat structural protein ORF147 isoform 1 [Theobroma cacao]
gene18171	149	112	101	38	49	31	15.2463	11.5632	10.3761	4.00031	5.00057	3.15454	7.41e-05	-1.59835	down	--	--	--	K17479|6.08789e-106|pmum:103332819|uncharacterized protein At5g39865-like; K17479 glutaredoxin domain-containing cysteine-rich protein 1 (A)	[O]	Posttranslational modification, protein turnover, chaperones	Uncharacterized protein At5g39865 GN=At5g39865 OS=Arabidopsis thaliana (Mouse-ear cress) PE=2 SV=1	Uncharacterized protein {ECO:0000313|EMBL:EXB29250.1} OS=Morus notabilis PE=4 SV=1	PREDICTED: uncharacterized protein At5g39865-like [Prunus mume]
gene8374	674	648	860	2372	1475	2062	42.8798	41.754	53.5479	150.147	92.1095	129.987	9.77e-06	1.45736	up	--	--	Biological Process: transcription, DNA-templated (GO:0006351);;	K09286|1.31911e-111|vvi:100261438|ethylene-responsive transcription factor RAP2-4-like; K09286 EREBP-like factor (A)	--	--	Ethylene-responsive transcription factor RAP2-4 OS=Arabidopsis thaliana (Mouse-ear cress) PE=1 SV=1	Putative uncharacterized protein {ECO:0000313|EMBL:CCB48428.1} OS=Vitis vinifera (Grape) PE=4 SV=1	PREDICTED: ethylene-responsive transcription factor RAP2-4-like isoform X1 [Vitis vinifera]
gene11210	4	2	3	42	64	60	1.59191	0.66536	1.29658	14.2983	21.0319	18.9068	9.59e-09	4.22412	up	--	--	Biological Process: cell wall macromolecule catabolic process (GO:0016998);;	--	--	--	--	Uncharacterized protein {ECO:0000313|EnsemblPlants:GLYMA07G08630.1} OS=Glycine max (Soybean) PE=4 SV=1	PREDICTED: uncharacterized protein LOC100815990 [Glycine max]
gene17632	41	62	38	898	873	786	3.66312	5.51075	3.37163	78.9418	76.1925	69.0334	6.05e-73	4.20014	up	--	--	Molecular Function: DNA binding (GO:0003677);; Molecular Function: sequence-specific DNA binding transcription factor activity (GO:0003700);; Cellular Component: nucleus (GO:0005634);; Biological Process: regulation of transcription, DNA-templated (GO:0006355);;	--	--	--	Ethylene-responsive transcription factor ERF113 GN=ERF113 OS=Arabidopsis thaliana (Mouse-ear cress) PE=2 SV=1	RAP2-like protein {ECO:0000313|EMBL:ACO55953.1} OS=Juglans nigra (Black walnut) PE=2 SV=1	RAP2-like protein [Juglans nigra]
gene9866	232	363	314	1515	2816	2305	28.7701	46.1616	35.4676	209.046	404.764	314.727	6.19e-09	2.88582	up	--	--	--	--	[R]	General function prediction only	Zinc finger protein ZAT11 GN=ZAT11 OS=Arabidopsis thaliana (Mouse-ear cress) PE=2 SV=1	Uncharacterized protein {ECO:0000313|EMBL:EEF02476.2} OS=Populus trichocarpa (Western balsam poplar) PE=4 SV=2	hypothetical protein POPTR_0010s21650g [Populus trichocarpa]
gene10848	275	416	175	3814	5886	3775	10.4925	16.4137	6.4653	137.73	207.16	131.223	7.07e-16	3.97839	up	--	--	Molecular Function: aspartic-type endopeptidase activity (GO:0004190);; Biological Process: proteolysis (GO:0006508);;	--	[O]	Posttranslational modification, protein turnover, chaperones	Basic 7S globulin low kDa subunit (Precursor) GN=BG OS=Glycine max (Soybean) PE=1 SV=2	Putative uncharacterized protein {ECO:0000313|EMBL:CCB56832.1} OS=Vitis vinifera (Grape) PE=4 SV=1	PREDICTED: basic 7S globulin [Vitis vinifera]
gene29499	827	641	754	1792	1442	1165	12.8572	9.76673	11.5542	27.4761	22.2479	17.9721	0.000307643	1.00491	up	[RTKL]	--	Molecular Function: protein serine/threonine kinase activity (GO:0004674);; Molecular Function: ATP binding (GO:0005524);; Biological Process: protein phosphorylation (GO:0006468);; Biological Process: recognition of pollen (GO:0048544);;	--	--	--	Receptor-like serine/threonine-protein kinase SD1-8 (Precursor) GN=T6K22.110 OS=Arabidopsis thaliana (Mouse-ear cress) PE=1 SV=1	Serine/threonine-protein kinase {ECO:0000256|PIRNR:PIRNR000641} OS=Theobroma cacao (Cacao) PE=3 SV=1	PREDICTED: receptor-like serine/threonine-protein kinase SD1-8 [Prunus mume]
gene26950	32	39	36	2	7	3	23.9651	29.3004	25.4903	2.12205	5.34628	2.45862	0.000150937	-3.14048	down	--	--	Molecular Function: DNA binding (GO:0003677);; Molecular Function: chromatin binding (GO:0003682);; Cellular Component: nucleus (GO:0005634);; Biological Process: gravitropism (GO:0009630);; Biological Process: embryo development ending in seed dormancy (GO:0009793);; Biological Process: response to red light (GO:0010114);;	--	[O]	Posttranslational modification, protein turnover, chaperones	Protein RADIALIS-like 3 GN=RL3 OS=Arabidopsis thaliana (Mouse-ear cress) PE=2 SV=1	Myb family transcription factor family protein {ECO:0000313|EMBL:EEE85941.1} OS=Populus trichocarpa (Western balsam poplar) PE=4 SV=1	PREDICTED: protein RADIALIS-like 4 [Eucalyptus grandis]
gene18644	868	823	848	245	292	302	14.4476	14.9983	14.6839	4.16044	5.10111	6.54771	1.03e-15	-1.57834	down	[G]	Carbohydrate transport and metabolism	Molecular Function: alpha,alpha-trehalose-phosphate synthase (UDP-forming) activity (GO:0003825);; Molecular Function: trehalose-phosphatase activity (GO:0004805);; Biological Process: trehalose biosynthetic process (GO:0005992);;	K16055|0|pop:POPTR_0011s10490g|hypothetical protein; K16055 trehalose 6-phosphate synthase/phosphatase [EC:2.4.1.15 3.1.3.12] (A)	[G]	Carbohydrate transport and metabolism	Alpha,alpha-trehalose-phosphate synthase [UDP-forming] 1 GN=TPS1 OS=Arabidopsis thaliana (Mouse-ear cress) PE=1 SV=1	Uncharacterized protein {ECO:0000313|EMBL:KCW69903.1} OS=Eucalyptus grandis (Flooded gum) PE=4 SV=1	PREDICTED: alpha,alpha-trehalose-phosphate synthase [UDP-forming] 1 [Eucalyptus grandis]
Betula_platyphylla_newGene_1372	156	95	133	35	41	20	3.31687	2.04036	2.76976	0.757353	0.869807	0.444006	9.83e-07	-1.98159	down	--	--	--	--	--	--	Thioredoxin-like 2-2, chloroplastic (Precursor) GN=At4g29670 OS=Arabidopsis thaliana (Mouse-ear cress) PE=2 SV=2	--	PREDICTED: thioredoxin-like 2, chloroplastic [Cucumis melo]
gene4231	1172	1143	1057	480	534	347	22.2067	22.6562	20.9719	9.73893	11.2349	6.92927	5.16e-12	-1.29014	down	[O]	Posttranslational modification, protein turnover, chaperones	--	--	--	--	Subtilisin-like protease (Precursor) GN=At5g67360 OS=Arabidopsis thaliana (Mouse-ear cress) PE=1 SV=1	Uncharacterized protein {ECO:0000313|EMBL:EMJ12542.1} OS=Prunus persica (Peach) PE=3 SV=1	PREDICTED: subtilisin-like protease [Prunus mume]
gene14033	76	87	70	23	8	8	5.86748	6.71203	5.35542	1.76492	0.656353	0.621065	1.96e-06	-2.55749	down	[KAD]	--	--	K09422|1.21833e-80|tcc:TCM_037377|Myb domain protein 4, putative; K09422 myb proto-oncogene protein, plant (A)	[K]	Transcription	Anthocyanin regulatory C1 protein GN=C1 OS=Zea mays (Maize) PE=2 SV=1	Myb domain protein 4, putative {ECO:0000313|EMBL:EOY30028.1} OS=Theobroma cacao (Cacao) PE=4 SV=1	Myb domain protein 4, putative [Theobroma cacao]
gene5556	12	25	7	2660	4313	3251	0.696753	1.00267	0.269888	109.427	173.853	132.457	4.08e-43	7.87908	up	--	--	Molecular Function: transferase activity, transferring hexosyl groups (GO:0016758);;	--	[GC]	--	7-deoxyloganetin glucosyltransferase GN=UGT85A24 OS=Gardenia jasminoides (Cape jasmine) PE=1 SV=1	UDP-glucuronosyltransferase, putative {ECO:0000313|EMBL:EEF48522.1} OS=Ricinus communis (Castor bean) PE=3 SV=1	PREDICTED: UDP-glycosyltransferase 85A5-like [Prunus mume]
gene29225	14405	10208	12660	1431	1410	1025	235.235	175.074	213.964	24.3236	25.2189	18.6487	2.65e-29	-3.25007	down	--	--	Cellular Component: chloroplast (GO:0009507);;	--	[R]	General function prediction only	C2 domain-containing protein At1g53590 OS=Arabidopsis thaliana (Mouse-ear cress) PE=1 SV=2	C2 domain-containing protein {ECO:0000313|EMBL:EXC11738.1} OS=Morus notabilis PE=4 SV=1	C2 domain-containing protein [Morus notabilis]
gene20934	62	56	68	23	27	17	1.88364	1.5946	1.94056	0.621013	0.782224	0.474174	0.0081573	-1.4547	down	--	--	--	--	[D]	Cell cycle control, cell division, chromosome partitioning	Mitotic spindle checkpoint protein BUBR1 GN=F4P9.33 OS=Arabidopsis thaliana (Mouse-ear cress) PE=1 SV=2	Uncharacterized protein {ECO:0000313|EMBL:KDO68895.1} OS=Citrus sinensis (Sweet orange) PE=4 SV=1	hypothetical protein CISIN_1g037115mg [Citrus sinensis]
gene24841	565	572	549	148	206	229	13.6049	13.7118	13.2611	3.55423	4.91713	5.50292	1.8e-12	-1.51294	down	[O]	Posttranslational modification, protein turnover, chaperones	Molecular Function: isomerase activity (GO:0016853);; Biological Process: cellular protein metabolic process (GO:0044267);;	K09571|0|pop:POPTR_0006s03190g|hypothetical protein; K09571 FK506-binding protein 4/5 [EC:5.2.1.8] (A)	[O]	Posttranslational modification, protein turnover, chaperones	Peptidyl-prolyl cis-trans isomerase FKBP65 GN=K15N18.12 OS=Arabidopsis thaliana (Mouse-ear cress) PE=1 SV=1	Uncharacterized protein {ECO:0000313|EMBL:ERP58764.1} OS=Populus trichocarpa (Western balsam poplar) PE=4 SV=1	hypothetical protein POPTR_0006s03190g [Populus trichocarpa]
gene16727	41	63	55	16	17	9	3.12819	4.80376	4.1161	1.22147	1.30335	0.725119	0.00191541	-1.90233	down	--	--	Molecular Function: peroxidase activity (GO:0004601);; Cellular Component: extracellular region (GO:0005576);; Molecular Function: heme binding (GO:0020037);; Biological Process: hydrogen peroxide catabolic process (GO:0042744);; Molecular Function: metal ion binding (GO:0046872);; Biological Process: oxidation-reduction process (GO:0055114);;	K00430|1.81762e-156|pda:103721948|peroxidase 4-like; K00430 peroxidase [EC:1.11.1.7] (A)	--	--	Peroxidase 4 {ECO:0000250|UniProtKB:Q42578} (Precursor) OS=Vitis vinifera (Grape) PE=1 SV=1	Putative uncharacterized protein {ECO:0000313|EMBL:CBI15844.3} OS=Vitis vinifera (Grape) PE=3 SV=1	PREDICTED: peroxidase 4-like [Nelumbo nucifera]
gene27814	13708	13761	13119	5927	6382	6948	445.858	447.218	426.41	189.843	205.327	223.998	1.45e-08	-1.05624	down	[E]	Amino acid transport and metabolism	Molecular Function: L-alanine:2-oxoglutarate aminotransferase activity (GO:0004021);; Cellular Component: vacuole (GO:0005773);; Cellular Component: peroxisome (GO:0005777);; Molecular Function: alanine-glyoxylate transaminase activity (GO:0008453);; Cellular Component: chloroplast stroma (GO:0009570);; Biological Process: photorespiration (GO:0009853);; Cellular Component: membrane (GO:0016020);…	K14272|0|cit:102611899|glutamate--glyoxylate aminotransferase 2-like; K14272 glutamate--glyoxylate aminotransferase [EC:2.6.1.4 2.6.1.2 2.6.1.44 2.6.1.-] (A)	[E]	Amino acid transport and metabolism	Glutamate--glyoxylate aminotransferase 2 OS=Arabidopsis thaliana (Mouse-ear cress) PE=1 SV=1	Uncharacterized protein {ECO:0000313|EMBL:ESR51514.1} OS=Citrus clementina PE=4 SV=1	hypothetical protein CICLE_v10031381mg [Citrus clementina]
gene8717	427	349	465	246	130	202	20.7845	19.2528	24.1918	13.0029	6.16859	9.53023	2.48e-05	-1.08174	down	--	--	--	--	--	--	Uncharacterized protein At1g66480 GN=At1g66480 OS=Arabidopsis thaliana (Mouse-ear cress) PE=2 SV=1	Plastid movement impaired 2 {ECO:0000313|EMBL:EOY04003.1} OS=Theobroma cacao (Cacao) PE=4 SV=1	Plastid movement impaired 2 [Theobroma cacao]
gene29282	563	628	574	2652	2587	2621	15.4916	16.2297	14.3705	72.9424	69.6432	68.9769	8.49e-34	2.17428	up	[RTKL]	--	Molecular Function: protein serine/threonine kinase activity (GO:0004674);; Molecular Function: ATP binding (GO:0005524);; Biological Process: protein phosphorylation (GO:0006468);;	--	[T]	Signal transduction mechanisms	Wall-associated receptor kinase-like 14 (Precursor) GN=WAKL14 OS=Arabidopsis thaliana (Mouse-ear cress) PE=2 SV=2	Kinase superfamily protein {ECO:0000313|EMBL:EOY14650.1} OS=Theobroma cacao (Cacao) PE=3 SV=1	Kinase superfamily protein [Theobroma cacao]
gene29861	1935	2367	2386	5608	5729	7143	141.847	171.797	176.799	403.271	410.981	504.137	1.68e-14	1.4857	up	[E]	Amino acid transport and metabolism	Cellular Component: plasma membrane (GO:0005886);; Biological Process: response to auxin (GO:0009733);; Biological Process: response to aluminum ion (GO:0010044);;	--	--	--	Stem-specific protein TSJT1 GN=TSJT1 OS=Nicotiana tabacum (Common tobacco) PE=2 SV=1	Uncharacterized protein {ECO:0000313|EMBL:KDO74772.1} OS=Citrus sinensis (Sweet orange) PE=4 SV=1	hypothetical protein CISIN_1g026270mg [Citrus sinensis]
gene3170	352	257	264	35	52	64	14.8297	11.0102	11.5028	1.5498	2.26469	2.74508	6.38e-17	-2.51193	down	[RTKL]	--	Molecular Function: protein serine/threonine kinase activity (GO:0004674);; Molecular Function: ATP binding (GO:0005524);; Biological Process: protein phosphorylation (GO:0006468);;	--	[R]	General function prediction only	Serine/threonine-protein kinase WAG1 GN=F22G10.21 OS=Arabidopsis thaliana (Mouse-ear cress) PE=2 SV=1	Putative uncharacterized protein {ECO:0000313|EMBL:CCB47256.1} OS=Vitis vinifera (Grape) PE=4 SV=1	PREDICTED: serine/threonine-protein kinase WAG1 [Vitis vinifera]
gene7658	117	82	91	31	22	26	3.48352	2.44314	2.71392	0.927138	0.661564	0.803823	4.78e-05	-1.85572	down	--	--	--	--	--	--	--	Uncharacterized protein {ECO:0000313|EMBL:EEF05122.2} OS=Populus trichocarpa (Western balsam poplar) PE=4 SV=2	PREDICTED: protein downstream neighbor of Son-like isoform X1 [Citrus sinensis]
gene20660	89	113	147	337	287	314	7.9281	10.1566	12.8246	29.7499	25.0207	27.536	2.15e-08	1.44543	up	--	--	--	--	--	--	--	Uncharacterized protein {ECO:0000313|EnsemblPlants:GLYMA18G49050.2} OS=Glycine max (Soybean) PE=4 SV=1	PREDICTED: uncharacterized protein LOC100779334 [Glycine max]
gene9885	113	85	110	47	40	48	2.89741	2.22291	2.84224	1.2483	1.04262	1.25349	0.00569488	-1.17014	down	--	--	Biological Process: mitotic cell cycle (GO:0000278);; Biological Process: double-strand break repair via homologous recombination (GO:0000724);; Molecular Function: nuclease activity (GO:0004518);; Molecular Function: ATP binding (GO:0005524);; Cellular Component: mitochondrion (GO:0005739);; Biological Process: DNA-dependent DNA replication (GO:0006261);; Biological Process: regulation of DNA re…	--	[L]	Replication, recombination and repair	DNA mismatch repair protein MSH1, mitochondrial (Precursor) GN=K7M2.9 OS=Arabidopsis thaliana (Mouse-ear cress) PE=1 SV=1	ATP binding protein, putative {ECO:0000313|EMBL:EEF34012.1} OS=Ricinus communis (Castor bean) PE=4 SV=1	ATP binding protein, putative [Ricinus communis]
gene331	199	114	160	62	82	50	3.84543	2.18423	2.93842	1.14713	1.57174	0.922227	0.00102432	-1.26727	down	[RTKL]	--	Biological Process: activation of MAPKK activity (GO:0000186);; Molecular Function: MAP kinase kinase kinase activity (GO:0004709);; Molecular Function: ATP binding (GO:0005524);; Biological Process: glucuronoxylan metabolic process (GO:0010413);; Biological Process: xylan biosynthetic process (GO:0045492);;	--	--	--	Probable LRR receptor-like serine/threonine-protein kinase At5g48740 (Precursor) GN=At5g48740 OS=Arabidopsis thaliana (Mouse-ear cress) PE=2 SV=1	Kinase, putative {ECO:0000313|EMBL:EEF41241.1} OS=Ricinus communis (Castor bean) PE=3 SV=1	kinase, putative [Ricinus communis]
gene23111	213	185	242	506	402	538	3.12695	2.61114	3.43013	7.41599	5.81518	8.32279	5.34e-08	1.19578	up	[RTKL]	--	Molecular Function: protein serine/threonine kinase activity (GO:0004674);; Molecular Function: ATP binding (GO:0005524);; Cellular Component: plasma membrane (GO:0005886);; Biological Process: protein phosphorylation (GO:0006468);; Cellular Component: integral component of membrane (GO:0016021);;	--	--	--	Probable LRR receptor-like serine/threonine-protein kinase At4g26540 (Precursor) GN=At4g26540 OS=Arabidopsis thaliana (Mouse-ear cress) PE=2 SV=1	Uncharacterized protein {ECO:0000313|EMBL:EMJ09323.1} OS=Prunus persica (Peach) PE=4 SV=1	PREDICTED: probable LRR receptor-like serine/threonine-protein kinase At4g26540 [Pyrus x bretschneideri]
gene16394	132	103	159	748	493	623	2.16479	1.70126	2.61554	12.326	8.14487	10.2304	7.17e-12	2.26208	up	--	--	Cellular Component: plasmodesma (GO:0009506);; Cellular Component: chloroplast (GO:0009507);;	--	--	--	C2 and GRAM domain-containing protein At1g03370 GN=At1g03370 OS=Arabidopsis thaliana (Mouse-ear cress) PE=2 SV=4	Multiple C2 and transmembrane domain-containing protein 2 {ECO:0000313|EMBL:EXC01093.1} OS=Morus notabilis PE=4 SV=1	PREDICTED: multiple C2 and transmembrane domain-containing protein 2-like [Fragaria vesca subsp. vesca]
gene8743	75	73	80	156	117	189	3.75102	3.71091	4.25559	8.02666	5.99669	9.14684	0.0026398	1.03912	up	[R]	General function prediction only	Molecular Function: methyltransferase activity (GO:0008168);; Biological Process: methylation (GO:0032259);; Cellular Component: intracellular organelle (GO:0043229);;	--	[BK]	--	Histone-lysine N-methyltransferase SUVR3 GN=F20H23.22 OS=Arabidopsis thaliana (Mouse-ear cress) PE=2 SV=3	Uncharacterized protein {ECO:0000313|EMBL:KDO66072.1} OS=Citrus sinensis (Sweet orange) PE=4 SV=1	PREDICTED: histone-lysine N-methyltransferase SUVR3-like [Pyrus x bretschneideri]
gene19982	984	1055	799	271	334	387	62.8376	61.2024	54.2032	15.9343	22.9602	26.0495	9.83e-14	-1.4969	down	[S]	Function unknown	--	--	--	--	--	Uncharacterized protein {ECO:0000313|EMBL:KDO61505.1} OS=Citrus sinensis (Sweet orange) PE=4 SV=1	PREDICTED: uncharacterized protein LOC103325559 [Prunus mume]
gene13289	228	310	240	635	745	563	4.83108	6.48975	5.06495	13.2426	15.8921	11.7399	6.66e-11	1.33918	up	[R]	General function prediction only	Molecular Function: ATP binding (GO:0005524);; Molecular Function: zinc ion binding (GO:0008270);; Cellular Component: plant-type cell wall (GO:0009505);; Molecular Function: nucleoside-triphosphatase activity (GO:0017111);;	K17681|0|cmo:103501072|ATPase family AAA domain-containing protein 3-B; K17681 ATPase family AAA domain-containing protein 3A/B (A)	[O]	Posttranslational modification, protein turnover, chaperones	26S protease regulatory subunit 6A homolog GN=TBP1 OS=Solanum lycopersicum (Tomato) PE=2 SV=1	Uncharacterized protein {ECO:0000313|EMBL:KDP25119.1} OS=Jatropha curcas (Barbados nut) PE=4 SV=1	hypothetical protein JCGZ_22654 [Jatropha curcas]
gene9068	1139	1168	1258	2891	4266	2871	40.0961	40.3281	43.8863	101.386	150.519	102.557	2.33e-06	1.51012	up	[E]	Amino acid transport and metabolism	Molecular Function: threonine aldolase activity (GO:0004793);; Biological Process: cellular amino acid metabolic process (GO:0006520);; Molecular Function: pyridoxal phosphate binding (GO:0030170);;	K01620|0|tcc:TCM_026193|L-allo-threonine aldolase isoform 4; K01620 threonine aldolase [EC:4.1.2.5] (A)	[E]	Amino acid transport and metabolism	Probable low-specificity L-threonine aldolase 1 GN=THA1 OS=Arabidopsis thaliana (Mouse-ear cress) PE=1 SV=1	Threonine aldolase 1 isoform 5 {ECO:0000313|EMBL:EOY10926.1} OS=Theobroma cacao (Cacao) PE=4 SV=1	Threonine aldolase 1 isoform 5 [Theobroma cacao]
gene15480	32	45	57	243	187	229	2.3949	3.35094	4.2376	18.045	13.6482	16.5309	7.4e-13	2.31733	up	[GC]	--	Biological Process: tryptophan catabolic process (GO:0006569);; Biological Process: indoleacetic acid biosynthetic process (GO:0009684);; Biological Process: glucosinolate biosynthetic process (GO:0019761);; Biological Process: defense response to bacterium (GO:0042742);; Molecular Function: thiohydroximate beta-D-glucosyltransferase activity (GO:0047251);; Biological Process: root hair elongatio…	K11820|1.96622e-115|pmum:103338304|UDP-glycosyltransferase 74B1-like; K11820 N-hydroxythioamide S-beta-glucosyltransferase [EC:2.4.1.195] (A)	[GC]	--	UDP-glycosyltransferase 74E2 GN=UGT74E2 OS=Arabidopsis thaliana (Mouse-ear cress) PE=1 SV=1	Uncharacterized protein {ECO:0000313|EMBL:EMJ11789.1} OS=Prunus persica (Peach) PE=3 SV=1	PREDICTED: UDP-glycosyltransferase 74B1-like [Prunus mume]
gene21889	2404	1810	2483	464	437	758	134.603	108.671	132.54	29.0486	30.5497	46.8604	1.28e-13	-1.99312	down	--	--	Molecular Function: oxidoreductase activity, acting on paired donors, with incorporation or reduction of molecular oxygen, NAD(P)H as one donor, and incorporation of one atom of oxygen (GO:0016709);; Molecular Function: metal ion binding (GO:0046872);;	--	[Q]	Secondary metabolites biosynthesis, transport and catabolism	Cytochrome P450 71D8 GN=CYP71D8 OS=Glycine max (Soybean) PE=2 SV=1	Uncharacterized protein {ECO:0000313|EMBL:KDP39257.1} OS=Jatropha curcas (Barbados nut) PE=3 SV=1	hypothetical protein JCGZ_01014 [Jatropha curcas]
gene13506	817	789	812	255	308	343	37.4893	34.9936	35.7771	10.8937	13.6521	14.3341	1.44e-12	-1.39699	down	[R]	General function prediction only	Molecular Function: nucleotide binding (GO:0000166);; Molecular Function: catalytic activity (GO:0003824);; Biological Process: pentose-phosphate shunt (GO:0006098);; Cellular Component: chloroplast envelope (GO:0009941);; Biological Process: chloroplast fission (GO:0010020);; Biological Process: thylakoid membrane organization (GO:0010027);; Biological Process: carotenoid biosynthetic process (G…	K07071|0|pmum:103335597|epimerase family protein SDR39U1; K07071 (A)	[F]	Nucleotide transport and metabolism	Epimerase family protein SDR39U1 homolog, chloroplastic {ECO:0000305} (Precursor) GN=F3K23 OS=Arabidopsis thaliana (Mouse-ear cress) PE=2 SV=2	Uncharacterized protein {ECO:0000313|EMBL:EMJ03094.1} OS=Prunus persica (Peach) PE=4 SV=1	PREDICTED: epimerase family protein SDR39U1 isoform X1 [Prunus mume]
gene3449	20	35	29	76	59	74	0.953571	1.67641	1.37729	3.57666	2.80225	3.43215	0.00909172	1.33471	up	--	--	--	--	--	--	--	Uncharacterized protein {ECO:0000313|EMBL:EMJ24254.1} OS=Prunus persica (Peach) PE=4 SV=1	hypothetical protein PRUPE_ppa006971mg [Prunus persica]
gene25610	203	419	183	2655	3058	2913	11.8239	24.0689	10.5246	151.419	174.052	166.723	3.37e-74	3.44096	up	[Q]	Secondary metabolites biosynthesis, transport and catabolism	Molecular Function: carboxymethylenebutenolidase activity (GO:0008806);;	K01061|1.59602e-111|fve:101296340|endo-1,3;1,4-beta-D-glucanase-like; K01061 carboxymethylenebutenolidase [EC:3.1.1.45] (A)	[R]	General function prediction only	Endo-1,3;1,4-beta-D-glucanase (Precursor) OS=Zea mays (Maize) PE=1 SV=1	Uncharacterized protein {ECO:0000313|EnsemblPlants:Solyc09g064720.2.1} OS=Solanum lycopersicum (Tomato) PE=4 SV=1	PREDICTED: endo-1,3;1,4-beta-D-glucanase-like [Fragaria vesca subsp. vesca]
gene2835	130	155	204	400	287	340	8.95196	9.93758	13.1094	25.3397	18.1518	21.4637	1.7e-05	1.09001	up	--	--	--	--	--	--	--	Uncharacterized protein isoform 1 {ECO:0000313|EMBL:EOY20624.1} OS=Theobroma cacao (Cacao) PE=4 SV=1	Uncharacterized protein isoform 1 [Theobroma cacao]
gene8485	21	26	17	410	499	503	2.40801	3.00811	1.86845	45.2204	54.716	54.5723	1.09e-55	4.48291	up	[G]	Carbohydrate transport and metabolism	Molecular Function: chitinase activity (GO:0004568);; Biological Process: carbohydrate metabolic process (GO:0005975);; Biological Process: chitin catabolic process (GO:0006032);;	K01183|5.29167e-118|pop:POPTR_0006s20270g|hypothetical protein; K01183 chitinase [EC:3.2.1.14] (A)	[G]	Carbohydrate transport and metabolism	--	Chitinase 3 {ECO:0000313|EMBL:AEZ67302.1} OS=Populus canadensis (Canadian poplar) PE=2 SV=1	chitinase 3 [Populus x canadensis]
gene16027	298	330	283	107	123	182	15.6587	17.8892	16.5531	5.79044	6.81688	9.38959	1.26e-05	-1.12499	down	--	--	--	K17911|1.59614e-39|fve:101311145|uncharacterized protein LOC101311145; K17911 beta-carotene isomerase [EC:5.2.1.14] (A)	--	--	Beta-carotene isomerase D27, chloroplastic (Precursor) GN=D27 OS=Oryza sativa subsp. japonica (Rice) PE=1 SV=1	Uncharacterized protein {ECO:0000313|EMBL:KCW49847.1} OS=Eucalyptus grandis (Flooded gum) PE=4 SV=1	PREDICTED: uncharacterized protein LOC101311145 [Fragaria vesca subsp. vesca]
gene28207	14	19	5	32	74	53	0.285452	0.394252	0.12361	0.625846	1.37363	1.05143	0.0018379	2.08364	up	[RTKL]	--	Molecular Function: protein kinase activity (GO:0004672);; Biological Process: phosphorylation (GO:0016310);;	--	[T]	Signal transduction mechanisms	Serine/threonine-protein kinase GN=PUB34 OS=Arabidopsis thaliana (Mouse-ear cress) PE=3 SV=1	Uncharacterized protein {ECO:0000313|EMBL:KGN47604.1} OS=Cucumis sativus (Cucumber) PE=4 SV=1	hypothetical protein Csa_6G363600 [Cucumis sativus]
gene19390	285	248	262	698	671	574	5.00568	4.2057	4.38762	11.883	11.6781	9.56568	1.73e-10	1.3086	up	[R]	General function prediction only	--	K14558|0|pper:PRUPE_ppa001158mg|hypothetical protein; K14558 periodic tryptophan protein 2 (A)	[A]	RNA processing and modification	Dynein assembly factor with WDR repeat domains 1 GN=DAW1 OS=Chlamydomonas reinhardtii (Chlamydomonas smithii) PE=1 SV=1	Uncharacterized protein {ECO:0000313|EMBL:EMJ18258.1} OS=Prunus persica (Peach) PE=4 SV=1	hypothetical protein PRUPE_ppa001158mg [Prunus persica]
gene19838	19	41	35	115	91	125	1.98446	4.2489	3.6531	11.8892	9.32657	12.4406	1.84e-05	1.82035	up	[TZDR]	--	Biological Process: reproduction (GO:0000003);; Biological Process: cellular process (GO:0009987);; Biological Process: multicellular organismal process (GO:0032501);; Cellular Component: intracellular part (GO:0044424);; Biological Process: anatomical structure development (GO:0048856);;	--	[T]	Signal transduction mechanisms	Probable calcium-binding protein CML10 GN=B1147A04.18 OS=Oryza sativa subsp. japonica (Rice) PE=2 SV=1	Uncharacterized protein {ECO:0000313|EMBL:EEE98380.2} OS=Populus trichocarpa (Western balsam poplar) PE=4 SV=2	PREDICTED: probable calcium-binding protein CML23 [Populus euphratica]
gene28585	357	383	386	126	164	250	24.2662	28.0514	24.7584	9.08182	10.5469	16.4067	1.14e-05	-1.04063	down	--	--	Biological Process: single-organism cellular process (GO:0044763);;	--	--	--	--	Putative uncharacterized protein {ECO:0000313|EMBL:EEF34754.1} OS=Ricinus communis (Castor bean) PE=4 SV=1	conserved hypothetical protein [Ricinus communis]
gene11536	63	131	73	2463	3453	2327	5.16177	10.1832	6.27023	205.733	287.832	193.399	5.02e-30	4.96652	up	--	--	Cellular Component: extracellular region (GO:0005576);; Biological Process: defense response (GO:0006952);;	--	--	--	Thaumatin-like protein 1 (Precursor) OS=Prunus persica (Peach) PE=2 SV=1	Uncharacterized protein {ECO:0000313|EMBL:EMJ17061.1} OS=Prunus persica (Peach) PE=4 SV=1	PREDICTED: thaumatin-like protein 1b [Malus domestica]
gene3051	296	344	333	108	104	149	19.349	19.5592	20.3658	6.46921	5.7341	9.22746	3.26e-08	-1.41068	down	--	--	Biological Process: cytokinesis (GO:0000910);; Molecular Function: SNAP receptor activity (GO:0005484);; Cellular Component: plasma membrane (GO:0005886);; Biological Process: membrane fusion (GO:0006944);; Molecular Function: protein transporter activity (GO:0008565);; Cellular Component: cell plate (GO:0009504);; Biological Process: protein transport (GO:0015031);; Biological Process: vesicle-m…	K08494|9.01283e-139|pper:PRUPEppa010157m1g|hypothetical protein; K08494 novel plant SNARE (A)	--	--	Novel plant SNARE 11 GN=NPSN11 OS=Arabidopsis thaliana (Mouse-ear cress) PE=1 SV=2	Uncharacterized protein {ECO:0000313|EMBL:EXC26758.1} OS=Morus notabilis PE=4 SV=1	hypothetical protein L484_023374 [Morus notabilis]
gene23039	114	136	126	34	36	26	3.86868	4.62474	4.22379	1.16517	1.23511	0.905451	1.7e-06	-1.95085	down	--	--	Cellular Component: origin recognition complex (GO:0000808);; Molecular Function: DNA binding (GO:0003677);; Cellular Component: nucleus (GO:0005634);; Biological Process: DNA replication (GO:0006260);; Molecular Function: identical protein binding (GO:0042802);;	K02606|6.67918e-172|cic:CICLE_v10015376mg|hypothetical protein; K02606 origin recognition complex subunit 4 (A)	[L]	Replication, recombination and repair	Origin of replication complex subunit 4 {ECO:0000303|PubMed:16179646} OS=Arabidopsis thaliana (Mouse-ear cress) PE=1 SV=1	Uncharacterized protein {ECO:0000313|EMBL:ESR61572.1} OS=Citrus clementina PE=4 SV=1	PREDICTED: origin recognition complex subunit 4 isoform X2 [Vitis vinifera]
gene13561	196	228	213	580	512	655	7.16738	8.34258	7.85368	21.3528	18.844	24.0668	3.13e-12	1.47529	up	--	--	Molecular Function: 3-beta-hydroxy-delta5-steroid dehydrogenase activity (GO:0003854);; Molecular Function: delta4-3-oxosteroid 5beta-reductase activity (GO:0047787);; Biological Process: oxidation-reduction process (GO:0055114);;	--	--	--	3-oxo-Delta(4,5)-steroid 5-beta-reductase GN=T22A6.50 OS=Arabidopsis thaliana (Mouse-ear cress) PE=1 SV=1	Putative uncharacterized protein {ECO:0000313|EMBL:EEF52310.1} OS=Ricinus communis (Castor bean) PE=4 SV=1	conserved hypothetical protein [Ricinus communis]
gene11062	87	57	76	1092	928	658	10.8517	7.07254	9.26063	133.07	112.382	79.5614	5.59e-16	3.62499	up	--	--	--	--	[K]	Transcription	--	Putative uncharacterized protein {ECO:0000313|EMBL:CAN69977.1} OS=Vitis vinifera (Grape) PE=4 SV=1	hypothetical protein VITISV_011279 [Vitis vinifera]
gene23817	4415	4366	4004	1908	2158	1772	249.589	247.144	224.906	107.832	122.834	99.5043	4.2e-10	-1.11186	down	[N]	Cell motility	Biological Process: protein transport (GO:0015031);;	K12191|5.90104e-110|cit:102610845|vacuolar protein sorting-associated protein 2 homolog 1-like; K12191 charged multivesicular body protein 2A (A)	[U]	Intracellular trafficking, secretion, and vesicular transport	Vacuolar protein sorting-associated protein 2 homolog 1 GN=T12H3.8 OS=Arabidopsis thaliana (Mouse-ear cress) PE=1 SV=2	Uncharacterized protein {ECO:0000313|EMBL:AFK39133.1} OS=Lotus japonicus (Lotus corniculatus var. japonicus) PE=2 SV=1	unknown [Lotus japonicus]
gene5388	2063	1983	2077	598	678	717	45.5631	43.7376	45.1641	13.1292	14.8979	16.0599	4.48e-19	-1.60006	down	[H]	Coenzyme transport and metabolism	Molecular Function: tetrahydrofolylpolyglutamate synthase activity (GO:0004326);; Molecular Function: ATP binding (GO:0005524);; Cellular Component: mitochondrial matrix (GO:0005759);; Biological Process: one-carbon metabolic process (GO:0006730);; Biological Process: tetrahydrofolylpolyglutamate biosynthetic process (GO:0046901);;	K01930|0|pmum:103339255|folylpolyglutamate synthase; K01930 folylpolyglutamate synthase [EC:6.3.2.17] (A)	[H]	Coenzyme transport and metabolism	Folylpolyglutamate synthase {ECO:0000250|UniProtKB:Q05932, ECO:0000312|EMBL:CAC81075.1} GN=T22K18.1 OS=Arabidopsis thaliana (Mouse-ear cress) PE=1 SV=1	Uncharacterized protein {ECO:0000313|EMBL:EEE91526.2} OS=Populus trichocarpa (Western balsam poplar) PE=4 SV=2	PREDICTED: folylpolyglutamate synthase isoform X1 [Prunus mume]
gene14310	6648	3823	4549	2075	1977	2553	849.041	498.587	578.41	267.851	250.231	317.466	0.00280598	-1.165	down	--	--	Cellular Component: chloroplast thylakoid membrane (GO:0009535);; Cellular Component: apoplast (GO:0048046);;	--	--	--	36.4 kDa proline-rich protein GN=TPRP-F1 OS=Solanum lycopersicum (Tomato) PE=2 SV=1	Uncharacterized protein {ECO:0000313|EMBL:EMJ03723.1} OS=Prunus persica (Peach) PE=4 SV=1	PREDICTED: 36.4 kDa proline-rich protein-like [Pyrus x bretschneideri]
gene8357	1453	1742	1524	568	762	743	54.0342	64.365	56.5622	20.9668	27.9491	27.5835	1.43e-10	-1.1679	down	[M]	Cell wall/membrane/envelope biogenesis	Biological Process: pentose-phosphate shunt (GO:0006098);; Cellular Component: chloroplast thylakoid membrane (GO:0009535);; Biological Process: photosynthetic electron transport in photosystem I (GO:0009773);; Biological Process: photosystem II assembly (GO:0010207);; Cellular Component: NAD(P)H dehydrogenase complex (plastoquinone) (GO:0010598);; Biological Process: carotenoid biosynthetic proc…	--	--	--	--	Putative uncharacterized protein {ECO:0000313|EMBL:EEF49223.1} OS=Ricinus communis (Castor bean) PE=4 SV=1	conserved hypothetical protein [Ricinus communis]
gene27511	0	0	0	41	62	34	0	0	0	1.25943	1.88403	1.0255	1.14e-11	Inf	up	[E]	Amino acid transport and metabolism	Biological Process: amino acid transmembrane transport (GO:0003333);; Molecular Function: amino acid transmembrane transporter activity (GO:0015171);; Cellular Component: integral component of membrane (GO:0016021);;	--	[E]	Amino acid transport and metabolism	Amino-acid permease BAT1 homolog GN=OsJ_02547 OS=Oryza sativa subsp. japonica (Rice) PE=2 SV=1	Putative uncharacterized protein {ECO:0000313|EMBL:CBI18971.3} OS=Vitis vinifera (Grape) PE=4 SV=1	unnamed protein product [Vitis vinifera]
gene9300	115	182	195	714	500	576	2.81186	4.17345	6.00474	16.1895	13.3824	12.7684	6.3e-11	1.88271	up	--	--	--	--	--	--	--	Putative uncharacterized protein {ECO:0000313|EMBL:CCB61117.1} OS=Vitis vinifera (Grape) PE=4 SV=1	PREDICTED: uncharacterized protein LOC103334970 [Prunus mume]
gene18838	479	543	442	669	1104	1120	217.777	244.337	194.63	320.043	498.814	483.513	0.00304433	1.00147	up	--	--	--	--	--	--	--	Putative uncharacterized protein {ECO:0000313|EMBL:CCB45543.1} OS=Vitis vinifera (Grape) PE=4 SV=1	hypothetical protein POPTR_0005s16440g [Populus trichocarpa]
gene14067	0	1	0	11	24	23	0.055531	0.0585026	0	0.628706	1.34588	1.49433	0.000105169	5.87675	up	--	--	--	--	--	--	Putative methylesterase 13, chloroplastic (Precursor) GN=MES13 OS=Arabidopsis thaliana (Mouse-ear cress) PE=2 SV=1	Uncharacterized protein {ECO:0000313|EMBL:EMJ24223.1} OS=Prunus persica (Peach) PE=4 SV=1	hypothetical protein PRUPE_ppa006887mg [Prunus persica]
gene3573	54276	52393	52230	3258	6690	4171	2727.51	2606.73	2593.19	164.126	340.632	211.988	3.38e-58	-3.4748	down	--	--	Molecular Function: DNA binding (GO:0003677);; Molecular Function: sequence-specific DNA binding transcription factor activity (GO:0003700);; Biological Process: regulation of transcription, DNA-templated (GO:0006355);; Molecular Function: protein dimerization activity (GO:0046983);;	--	--	--	Transcription factor bHLH35 GN=MUL3.10 OS=Arabidopsis thaliana (Mouse-ear cress) PE=2 SV=1	Putative uncharacterized protein {ECO:0000313|EMBL:CBI17910.3} OS=Vitis vinifera (Grape) PE=4 SV=1	PREDICTED: transcription factor bHLH35-like [Pyrus x bretschneideri]
gene24335	1859	1532	1856	604	618	592	324.101	274.467	327.387	105.723	106.67	100.88	6e-17	-1.51307	down	--	--	Biological Process: abscisic acid-activated signaling pathway (GO:0009738);;	K14496|1.186e-104|pop:POPTR_0016s13320g|POPTRDRAFT_907261; hypothetical protein; K14496 abscisic acid receptor PYR/PYL family (A)	--	--	Abscisic acid receptor PYL4 GN=T19C21.20 OS=Arabidopsis thaliana (Mouse-ear cress) PE=1 SV=1	Uncharacterized protein {ECO:0000313|EMBL:EEF04785.1} OS=Populus trichocarpa (Western balsam poplar) PE=4 SV=1	PREDICTED: abscisic acid receptor PYL4 [Populus euphratica]
gene26901	214	213	213	544	391	328	4.78243	4.73151	4.94077	12.3766	8.97827	7.31304	0.00287061	1.00046	up	[J]	Translation, ribosomal structure and biogenesis	Biological Process: RNA methylation (GO:0001510);; Biological Process: pseudouridine synthesis (GO:0001522);; Molecular Function: RNA binding (GO:0003723);; Cellular Component: nucleolus (GO:0005730);; Cellular Component: cytosol (GO:0005829);; Biological Process: purine nucleotide biosynthetic process (GO:0006164);; Biological Process: RNA processing (GO:0006396);; Cellular Component: plasmodesm…	K11131|0|pper:PRUPE_ppa003802mg|hypothetical protein; K11131 H/ACA ribonucleoprotein complex subunit 4 [EC:5.4.99.-] (A)	[J]	Translation, ribosomal structure and biogenesis	H/ACA ribonucleoprotein complex subunit 4 GN=F24I3.230 OS=Arabidopsis thaliana (Mouse-ear cress) PE=1 SV=1	Uncharacterized protein {ECO:0000313|EMBL:KDP32434.1} OS=Jatropha curcas (Barbados nut) PE=4 SV=1	hypothetical protein JCGZ_13359 [Jatropha curcas]
gene10874	3273	2785	2648	1027	1183	995	44.7035	38.2071	37.4056	14.1842	16.7875	13.7494	8.77e-16	-1.4225	down	--	--	Cellular Component: ubiquitin ligase complex (GO:0000151);; Molecular Function: ubiquitin-protein transferase activity (GO:0004842);; Biological Process: protein ubiquitination (GO:0016567);;	--	[S]	Function unknown	U-box domain-containing protein 43 GN=PUB43 OS=Arabidopsis thaliana (Mouse-ear cress) PE=2 SV=1	Uncharacterized protein {ECO:0000313|EMBL:EMJ26588.1} OS=Prunus persica (Peach) PE=4 SV=1	hypothetical protein PRUPE_ppa000746mg [Prunus persica]
gene27588	112	106	92	19	46	2	21.3563	20.1345	18.3167	3.78225	8.92993	0.511233	1.48e-06	-2.19479	down	[R]	General function prediction only	Molecular Function: GTP binding (GO:0005525);; Cellular Component: cytoplasm (GO:0005737);; Biological Process: small GTPase mediated signal transduction (GO:0007264);; Cellular Component: membrane (GO:0016020);;	K04392|5.24509e-81|cic:CICLE_v10016801mg|hypothetical protein; K04392 Ras-related C3 botulinum toxin substrate 1 (A)	[R]	General function prediction only	Rac-like GTP-binding protein RAC9 (Precursor) GN=RAC9 OS=Gossypium hirsutum (Upland cotton) PE=2 SV=1	Putative uncharacterized protein {ECO:0000313|EMBL:ADE75718.1} OS=Picea sitchensis (Sitka spruce) PE=2 SV=1	unknown [Picea sitchensis]
gene8602	1232	1098	1278	2982	2908	3208	38.5924	34.3851	40.2933	93.1424	90.9793	99.6838	1.87e-14	1.35381	up	--	--	Biological Process: nuclear-transcribed mRNA catabolic process (GO:0000956);; Molecular Function: protein binding (GO:0005515);; Cellular Component: nucleus (GO:0005634);; Biological Process: cellular response to water deprivation (GO:0042631);; Biological Process: cellular response to salt stress (GO:0071472);;	K10523|2.3905e-149|vvi:100258076|BTB/POZ and MATH domain-containing protein 2-like; K10523 speckle-type POZ protein (A)	[DR]	--	BTB/POZ and MATH domain-containing protein 2 GN=BPM2 OS=Arabidopsis thaliana (Mouse-ear cress) PE=1 SV=1	Putative uncharacterized protein {ECO:0000313|EMBL:CBI32329.3} OS=Vitis vinifera (Grape) PE=4 SV=1	PREDICTED: BTB/POZ and MATH domain-containing protein 1-like [Nelumbo nucifera]
gene15703	799	793	879	2124	2130	2179	18.5253	18.6881	20.4199	49.154	49.934	50.9195	4.19e-15	1.39965	up	--	--	--	--	--	--	--	Uncharacterized protein {ECO:0000313|EMBL:EMJ01065.1} OS=Prunus persica (Peach) PE=4 SV=1	PREDICTED: uncharacterized protein LOC103335694 [Prunus mume]
gene10408	229	231	221	74	69	104	13.0608	12.4595	12.147	4.44949	4.01857	5.846	1.27e-06	-1.44309	down	--	--	--	--	--	--	--	Uncharacterized protein {ECO:0000313|EMBL:ERP54015.1} OS=Populus trichocarpa (Western balsam poplar) PE=4 SV=1	hypothetical protein POPTR_0013s11030g [Populus trichocarpa]
gene319	123	107	111	563	522	537	7.62602	5.7648	5.22948	33.0668	24.6571	27.2037	1.09e-23	2.26957	up	--	--	Cellular Component: integral component of membrane (GO:0016021);;	--	--	--	--	Uncharacterized protein {ECO:0000313|EMBL:EEE89095.2} OS=Populus trichocarpa (Western balsam poplar) PE=4 SV=2	PREDICTED: uncharacterized protein LOC104591642 [Nelumbo nucifera]
gene13320	4453	4520	4179	1957	1846	2027	143.362	144.779	137.439	63.8448	60.5786	65.2241	8.45e-11	-1.15405	down	--	--	Molecular Function: sequence-specific DNA binding transcription factor activity (GO:0003700);; Cellular Component: nucleus (GO:0005634);; Biological Process: regulation of transcription, DNA-templated (GO:0006355);; Biological Process: regulation of translation (GO:0006417);; Biological Process: pattern specification process (GO:0007389);; Biological Process: auxin-activated signaling pathway (GO…	K14484|1.12178e-164|vvi:100254204|auxin-responsive protein IAA27; K14484 auxin-responsive protein IAA (A)	--	--	Auxin-responsive protein IAA27 GN=F19B15.110 OS=Arabidopsis thaliana (Mouse-ear cress) PE=1 SV=1	Auxin-responsive protein {ECO:0000256|RuleBase:RU004549} OS=Vitis vinifera (Grape) PE=3 SV=1	PREDICTED: auxin-responsive protein IAA27 [Vitis vinifera]
gene7450	118	119	75	722	865	640	3.33493	3.34184	2.07809	20.3038	24.244	17.4963	7.09e-30	2.85474	up	[Q]	Secondary metabolites biosynthesis, transport and catabolism	Molecular Function: binding (GO:0005488);; Molecular Function: oxidoreductase activity (GO:0016491);;	--	[QI]	--	Cytochrome P450 CYP72A219 OS=Panax ginseng (Korean ginseng) PE=2 SV=1	Secologanin synthase {ECO:0000313|EMBL:EXB52087.1} OS=Morus notabilis PE=3 SV=1	Secologanin synthase [Morus notabilis]
gene28215	347	351	359	1605	1433	1580	9.51128	10.5849	10.3348	42.7032	40.5786	39.4168	2.41e-31	2.14691	up	[T]	Signal transduction mechanisms	Molecular Function: phosphoprotein phosphatase activity (GO:0004721);;	K14497|8.25667e-168|tcc:TCM_015028|Phosphatase 2C family protein, putative; K14497 protein phosphatase 2C [EC:3.1.3.16] (A)	[T]	Signal transduction mechanisms	Probable protein phosphatase 2C 75 GN=AHG1 OS=Arabidopsis thaliana (Mouse-ear cress) PE=2 SV=1	Phosphatase 2C family protein, putative {ECO:0000313|EMBL:EOY23015.1} OS=Theobroma cacao (Cacao) PE=3 SV=1	Phosphatase 2C family protein, putative [Theobroma cacao]
gene23362	367	246	302	39	24	65	9.80979	6.52167	8.0488	1.09633	0.630273	1.84514	1.03e-15	-2.81627	down	[G]	Carbohydrate transport and metabolism	Molecular Function: 6-phosphofructokinase activity (GO:0003872);; Molecular Function: ATP binding (GO:0005524);; Cellular Component: 6-phosphofructokinase complex (GO:0005945);; Biological Process: fructose 6-phosphate metabolic process (GO:0006002);; Biological Process: glycolytic process (GO:0006096);; Molecular Function: diphosphate-fructose-6-phosphate 1-phosphotransferase activity (GO:004733…	K00895|0|pper:PRUPE_ppa003662mg|hypothetical protein; K00895 pyrophosphate--fructose-6-phosphate 1-phosphotransferase [EC:2.7.1.90] (A)	[G]	Carbohydrate transport and metabolism	Pyrophosphate--fructose 6-phosphate 1-phosphotransferase subunit beta {ECO:0000255|HAMAP-Rule:MF_03185} OS=Ricinus communis (Castor bean) PE=3 SV=1	Pyrophosphate--fructose 6-phosphate 1-phosphotransferase subunit beta {ECO:0000313|EMBL:EXB37810.1} OS=Morus notabilis PE=4 SV=1	Pyrophosphate--fructose 6-phosphate 1-phosphotransferase subunit beta [Morus notabilis]
gene27756	8429	7255	6393	2627	3412	3038	500.223	441.065	421.434	170.002	233.189	181.268	7.29e-12	-1.26309	down	--	--	Biological Process: response to molecule of bacterial origin (GO:0002237);; Cellular Component: plasma membrane (GO:0005886);; Biological Process: protein phosphorylation (GO:0006468);; Biological Process: defense response to bacterium, incompatible interaction (GO:0009816);; Biological Process: defense response signaling pathway, resistance gene-independent (GO:0010204);; Biological Process: neg…	K13456|5.91351e-31|rcu:RCOM_1750330|hypothetical protein; K13456 RPM1-interacting protein 4 (A)	--	--	RPM1-interacting protein 4 GN=RIN4 OS=Arabidopsis thaliana (Mouse-ear cress) PE=1 SV=1	Putative uncharacterized protein {ECO:0000313|EMBL:EEF29651.1} OS=Ricinus communis (Castor bean) PE=4 SV=1	conserved hypothetical protein [Ricinus communis]
gene6699	70	47	31	110	104	103	2.61081	1.80504	1.32055	4.9087	4.60048	4.50598	0.00688244	1.11935	up	--	--	--	--	[S]	Function unknown	--	Adipose-regulatory protein, putative {ECO:0000313|EMBL:EOY27901.1} OS=Theobroma cacao (Cacao) PE=4 SV=1	PREDICTED: uncharacterized protein LOC103434920 [Malus domestica]
gene9971	53	26	44	7	0	8	3.3146	1.64562	2.73724	0.437526	0.0594231	0.505812	7.85e-05	-3.01186	down	[R]	General function prediction only	Biological Process: ethylene biosynthetic process (GO:0009693);; Molecular Function: 1-aminocyclopropane-1-carboxylate oxidase activity (GO:0009815);; Biological Process: xylem development (GO:0010089);; Molecular Function: oxidoreductase activity, acting on paired donors, with incorporation or reduction of molecular oxygen, 2-oxoglutarate as one donor, and incorporation of one atom each of oxyge…	K05933|0|vvi:100257676|1-aminocyclopropane-1-carboxylate oxidase 1; K05933 aminocyclopropanecarboxylate oxidase [EC:1.14.17.4] (A)	[QR]	--	1-aminocyclopropane-1-carboxylate oxidase 1 GN=ACO1 OS=Arabidopsis thaliana (Mouse-ear cress) PE=2 SV=1	1-aminocyclopropane-1-carboxylic acid oxidase 3 {ECO:0000313|EMBL:AFU66006.1} OS=Vitis vinifera (Grape) PE=2 SV=1	PREDICTED: 1-aminocyclopropane-1-carboxylate oxidase 1 [Vitis vinifera]
gene29103	152	155	159	830	752	624	6.35902	6.07039	6.48494	33.0671	29.4121	24.0661	6.68e-26	2.26229	up	--	--	Cellular Component: integral component of membrane (GO:0016021);;	--	[E]	Amino acid transport and metabolism	--	Transmembrane amino acid transporter family protein isoform 1 {ECO:0000313|EMBL:EOY17634.1} OS=Theobroma cacao (Cacao) PE=4 SV=1	Transmembrane amino acid transporter family protein isoform 1 [Theobroma cacao]
gene591	1459	1510	1488	12060	13457	9166	32.4047	33.5175	33.4464	267.367	300.452	203.332	4.73e-22	2.97877	up	--	--	Cellular Component: vacuolar membrane (GO:0005774);; Cellular Component: endoplasmic reticulum (GO:0005783);; Cellular Component: Golgi apparatus (GO:0005794);; Cellular Component: plasma membrane (GO:0005886);; Biological Process: pentose-phosphate shunt (GO:0006098);; Molecular Function: xylose isomerase activity (GO:0009045);; Biological Process: D-xylose metabolic process (GO:0042732);; Molec…	K01805|0|pop:POPTR_0018s10460g|POPTRDRAFT_737826; hypothetical protein; K01805 xylose isomerase [EC:5.3.1.5] (A)	--	--	Xylose isomerase GN=XYLA OS=Arabidopsis thaliana (Mouse-ear cress) PE=2 SV=2	Xylose isomerase {ECO:0000256|RuleBase:RU000609} OS=Populus trichocarpa (Western balsam poplar) PE=3 SV=1	hypothetical protein POPTR_0018s10460g [Populus trichocarpa]
Betula_platyphylla_newGene_236	117	186	189	792	747	588	3.16794	5.09981	5.38665	21.9175	21.0361	17.8846	6.28e-19	2.13074	up	[P]	Inorganic ion transport and metabolism	Molecular Function: potassium ion transmembrane transporter activity (GO:0015079);; Cellular Component: membrane (GO:0016020);; Biological Process: potassium ion transmembrane transport (GO:0071805);;	K03549|0|pmum:103321000|probable potassium transporter 17; K03549 KUP system potassium uptake protein (A)	--	--	Probable potassium transporter 17 OS=Oryza sativa subsp. japonica (Rice) PE=2 SV=2	--	PREDICTED: probable potassium transporter 17 [Prunus mume]
gene100	0	2	0	20	18	19	0	0.0518249	0	0.515693	0.463594	0.484152	0.000369825	4.853	up	[P]	Inorganic ion transport and metabolism	--	K03549|0|vvi:100266566|potassium transporter 5-like; K03549 KUP system potassium uptake protein (A)	--	--	Potassium transporter 5 GN=T9E8.160 OS=Arabidopsis thaliana (Mouse-ear cress) PE=1 SV=1	Potassium transporter {ECO:0000256|RuleBase:RU321113} OS=Eucalyptus grandis (Flooded gum) PE=3 SV=1	PREDICTED: potassium transporter 19-like [Eucalyptus grandis]
gene24304	4595	4110	3885	1835	2477	1882	118.408	106.671	100.626	46.8312	63.8588	48.1527	1.94e-08	-1.0046	down	[RTKL]	--	Molecular Function: protein serine/threonine kinase activity (GO:0004674);; Molecular Function: ATP binding (GO:0005524);; Biological Process: protein phosphorylation (GO:0006468);;	--	[T]	Signal transduction mechanisms	Proline-rich receptor-like protein kinase PERK1 GN=PERK1 OS=Arabidopsis thaliana (Mouse-ear cress) PE=2 SV=1	Uncharacterized protein {ECO:0000313|EMBL:ERP49850.1} OS=Populus trichocarpa (Western balsam poplar) PE=3 SV=1	PREDICTED: proline-rich receptor-like protein kinase PERK1 isoform X2 [Populus euphratica]
gene27398	644	773	628	300	268	272	19.1936	23.2305	19.2658	9.22273	8.45514	8.08759	4.86e-10	-1.26401	down	--	--	Molecular Function: protein kinase activity (GO:0004672);; Molecular Function: ATP binding (GO:0005524);; Cellular Component: plasma membrane (GO:0005886);; Biological Process: protein phosphorylation (GO:0006468);;	--	--	--	Probable serine/threonine-protein kinase At5g41260 GN=At5g41260 OS=Arabidopsis thaliana (Mouse-ear cress) PE=1 SV=1	Kinase family protein {ECO:0000313|EMBL:EEE91718.1} OS=Populus trichocarpa (Western balsam poplar) PE=4 SV=1	kinase family protein [Populus trichocarpa]
gene26725	46	51	58	129	113	107	1.59651	1.81379	1.98328	4.472	3.7635	3.47587	0.00269603	1.19017	up	[P]	Inorganic ion transport and metabolism	Molecular Function: nucleotide binding (GO:0000166);; Molecular Function: monooxygenase activity (GO:0004497);; Molecular Function: coenzyme binding (GO:0050662);;	K00485|0|gmx:100798440|probable flavin-containing monooxygenase 1-like; K00485 dimethylaniline monooxygenase (N-oxide forming) [EC:1.14.13.8] (A)	[Q]	Secondary metabolites biosynthesis, transport and catabolism	Probable flavin-containing monooxygenase 1 GN=FMO1 OS=Arabidopsis thaliana (Mouse-ear cress) PE=2 SV=1	Uncharacterized protein {ECO:0000313|EnsemblPlants:GLYMA09G12380.2} OS=Glycine max (Soybean) PE=4 SV=1	PREDICTED: probable flavin-containing monooxygenase 1-like [Glycine max]
gene29461	2675	2356	2378	1088	1212	1266	89.5014	78.8596	80.0624	36.5457	40.5545	41.7013	6.54e-09	-1.03556	down	--	--	Biological Process: pentose-phosphate shunt (GO:0006098);; Biological Process: rRNA processing (GO:0006364);; Cellular Component: chloroplast stromal thylakoid (GO:0009533);; Cellular Component: chloroplast thylakoid lumen (GO:0009543);; Biological Process: response to blue light (GO:0009637);; Biological Process: chloroplast relocation (GO:0009902);; Cellular Component: chloroplast envelope (GO:…	--	[R]	General function prediction only	Photosystem II stability/assembly factor HCF136, chloroplastic (Precursor) GN=HCF136 OS=Arabidopsis thaliana (Mouse-ear cress) PE=1 SV=1	Uncharacterized protein {ECO:0000313|EMBL:EXB55168.1} OS=Morus notabilis PE=4 SV=1	hypothetical protein L484_018094 [Morus notabilis]
gene15819	857	1243	1040	4635	7568	5859	88.0501	127.168	107.798	482.274	779.194	593.641	4.89e-11	2.54219	up	[J]	Translation, ribosomal structure and biogenesis	Molecular Function: N-acetyltransferase activity (GO:0008080);; Biological Process: response to abscisic acid (GO:0009737);;	--	--	--	--	Putative uncharacterized protein {ECO:0000313|EMBL:CBI26277.3} OS=Vitis vinifera (Grape) PE=4 SV=1	PREDICTED: uncharacterized protein YIR042C-like [Populus euphratica]
gene28170	8503	7463	8602	1939	2202	2124	694.043	636.546	693.381	162.476	182.373	180.507	7.95e-28	-1.95231	down	--	--	Molecular Function: hydrolase activity, hydrolyzing O-glycosyl compounds (GO:0004553);; Cellular Component: cell wall (GO:0005618);; Biological Process: cellular glucan metabolic process (GO:0006073);; Molecular Function: xyloglucan:xyloglucosyl transferase activity (GO:0016762);; Cellular Component: apoplast (GO:0048046);;	K08235|1.12125e-152|tcc:TCM_020198|Xyloglucan endotransglucosylase/hydrolase 16; K08235 xyloglucan:xyloglucosyl transferase [EC:2.4.1.207] (A)	--	--	Xyloglucan endotransglucosylase/hydrolase 2 {ECO:0000250|UniProtKB:Q38857} (Precursor) OS=Glycine max (Soybean) PE=2 SV=1	Xyloglucan endotransglucosylase/hydrolase {ECO:0000256|RuleBase:RU361120} OS=Theobroma cacao (Cacao) PE=3 SV=1	Xyloglucan endotransglucosylase/hydrolase 16 [Theobroma cacao]
gene10756	12825	13801	14393	4382	5456	7752	1064.71	1151.08	1165.1	356.286	442.945	633.106	8.5e-11	-1.2021	down	--	--	--	K03542|2.49258e-129|pop:POPTR_0002s08410g|POPTRDRAFT_816277; Photosystem II 22 kDa family protein; K03542 photosystem II 22kDa protein (A)	--	--	Photosystem II 22 kDa protein, chloroplastic (Precursor) GN=PSBS OS=Spinacia oleracea (Spinach) PE=1 SV=1	Photosystem II 22 kDa family protein {ECO:0000313|EMBL:EEE80260.1} OS=Populus trichocarpa (Western balsam poplar) PE=2 SV=1	Photosystem II 22 kDa family protein [Populus trichocarpa]
gene511	122	92	132	241	176	325	23.8143	18.1243	25.8913	47.2945	34.3379	62.1002	0.00711556	1.12102	up	--	--	Cellular Component: Golgi apparatus (GO:0005794);; Cellular Component: plasma membrane (GO:0005886);; Molecular Function: protein transporter activity (GO:0008565);; Biological Process: protein transport (GO:0015031);;	K09481|2.00648e-22|vvi:100247887|protein transport protein Sec61 subunit beta-like; K09481 protein transport protein SEC61 subunit beta (A)	[O]	Posttranslational modification, protein turnover, chaperones	Protein transport protein Sec61 subunit beta GN=At2g45070 OS=Arabidopsis thaliana (Mouse-ear cress) PE=1 SV=1	Putative uncharacterized protein {ECO:0000313|EMBL:CAN75561.1} OS=Vitis vinifera (Grape) PE=4 SV=1	PREDICTED: protein transport protein Sec61 subunit beta [Vitis vinifera]
gene530	121	101	100	24	31	24	3.31391	2.37739	2.56834	0.580992	0.849642	0.577812	5.05e-06	-2.00828	down	[V]	Defense mechanisms	Biological Process: drug transmembrane transport (GO:0006855);; Biological Process: fatty acid catabolic process (GO:0009062);; Molecular Function: drug transmembrane transporter activity (GO:0015238);; Molecular Function: antiporter activity (GO:0015297);; Cellular Component: membrane (GO:0016020);;	K03327|0|fve:101301941|MATE efflux family protein 9-like; K03327 multidrug resistance protein, MATE family (A)	[R]	General function prediction only	MATE efflux family protein 9 GN=F3L12.7 OS=Arabidopsis thaliana (Mouse-ear cress) PE=2 SV=1	MATE efflux family protein {ECO:0000256|RuleBase:RU004914} OS=Populus trichocarpa (Western balsam poplar) PE=3 SV=2	PREDICTED: MATE efflux family protein 9-like [Fragaria vesca subsp. vesca]
gene18581	793	737	757	336	405	347	25.1072	24.5821	25.0176	10.8211	14.0074	12.1208	1.07e-07	-1.05286	down	[J]	Translation, ribosomal structure and biogenesis	Molecular Function: histidine-tRNA ligase activity (GO:0004821);; Molecular Function: ATP binding (GO:0005524);; Cellular Component: cytoplasm (GO:0005737);; Biological Process: histidyl-tRNA aminoacylation (GO:0006427);;	K01892|0|vvi:100256739|histidine--tRNA ligase, cytoplasmic; K01892 histidyl-tRNA synthetase [EC:6.1.1.21] (A)	[J]	Translation, ribosomal structure and biogenesis	Histidine--tRNA ligase OS=Oryza sativa subsp. japonica (Rice) PE=2 SV=2	Uncharacterized protein {ECO:0000313|EMBL:KDP29162.1} OS=Jatropha curcas (Barbados nut) PE=3 SV=1	hypothetical protein JCGZ_16551 [Jatropha curcas]
Betula_platyphylla_newGene_2517	62	24	31	0	6	0	6.63751	2.59201	3.37677	0	0.719859	0	0.000209965	-4.2736	down	--	--	Molecular Function: protein serine/threonine kinase activity (GO:0004674);; Molecular Function: ATP binding (GO:0005524);; Biological Process: protein phosphorylation (GO:0006468);; Molecular Function: polysaccharide binding (GO:0030247);;	--	--	--	Probable receptor-like protein kinase At1g67000 (Precursor) GN=At1g67000 OS=Arabidopsis thaliana (Mouse-ear cress) PE=2 SV=2	--	PREDICTED: probable receptor-like protein kinase At5g39020 [Malus domestica]
gene280	652	374	531	166	246	140	16.7631	9.67728	13.9555	4.29954	6.70765	3.58022	0.000207862	-1.47784	down	[Q]	Secondary metabolites biosynthesis, transport and catabolism	Molecular Function: copper ion binding (GO:0005507);; Molecular Function: L-ascorbate oxidase activity (GO:0008447);; Biological Process: plant-type secondary cell wall biogenesis (GO:0009834);; Biological Process: lignin catabolic process (GO:0046274);; Cellular Component: apoplast (GO:0048046);; Molecular Function: hydroquinone:oxygen oxidoreductase activity (GO:0052716);; Biological Process: o…	--	[Q]	Secondary metabolites biosynthesis, transport and catabolism	Laccase-4 (Precursor) GN=F16M14.1 OS=Arabidopsis thaliana (Mouse-ear cress) PE=2 SV=2	Laccase {ECO:0000256|RuleBase:RU361119} OS=Morus notabilis PE=3 SV=1	hypothetical protein L484_022065 [Morus notabilis]
gene15752	79	120	67	616	858	653	2.9984	4.23571	2.72101	26.4413	37.0414	27.9025	1.52e-22	3.01806	up	[V]	Defense mechanisms	--	K03327|4.98019e-127|csv:101205241|MATE efflux family protein 8-like; K03327 multidrug resistance protein, MATE family (A)	[R]	General function prediction only	MATE efflux family protein DTX1 GN=F3L12.13 OS=Arabidopsis thaliana (Mouse-ear cress) PE=2 SV=1	MATE efflux family protein {ECO:0000256|RuleBase:RU004914} OS=Citrus sinensis (Sweet orange) PE=3 SV=1	hypothetical protein CISIN_1g010345mg [Citrus sinensis]
gene26207	480	605	465	1204	1342	1200	10.7757	14.6468	12.1028	30.5244	30.9707	32.0564	2.25e-12	1.29222	up	--	--	--	--	[K]	Transcription	BEL1-like homeodomain protein 2 OS=Arabidopsis thaliana (Mouse-ear cress) PE=1 SV=3	BEL1-like homeodomain protein 2 isoform 1 {ECO:0000313|EMBL:EOX91227.1} OS=Theobroma cacao (Cacao) PE=4 SV=1	BEL1-like homeodomain protein 2 isoform 1 [Theobroma cacao]
gene28882	205	351	232	785	980	738	6.99844	11.3692	7.48898	23.9395	31.5789	23.4006	3.33e-12	1.68598	up	--	--	--	--	--	--	--	Uncharacterized protein {ECO:0000313|EMBL:EXB61165.1} OS=Morus notabilis PE=4 SV=1	Protein kinase US3 [Gossypium arboreum]
gene13623	68	58	63	324	302	211	1.73165	1.52501	1.60308	8.45438	7.5538	5.55413	4.41e-11	2.166	up	[E]	Amino acid transport and metabolism	Molecular Function: L-threonine ammonia-lyase activity (GO:0004794);; Biological Process: isoleucine biosynthetic process (GO:0009097);; Molecular Function: pyridoxal phosphate binding (GO:0030170);;	K01754|0|pmum:103339770|threonine dehydratase biosynthetic, chloroplastic; K01754 threonine dehydratase [EC:4.3.1.19] (A)	[E]	Amino acid transport and metabolism	Threonine dehydratase biosynthetic, chloroplastic (Precursor) GN=OMR1 OS=Arabidopsis thaliana (Mouse-ear cress) PE=1 SV=1	Uncharacterized protein {ECO:0000313|EMBL:EMJ04964.1} OS=Prunus persica (Peach) PE=4 SV=1	PREDICTED: threonine dehydratase biosynthetic, chloroplastic [Prunus mume]
Betula_platyphylla_newGene_2375	21	34	19	866	926	522	0.665546	1.076	0.470678	21.9002	23.5807	14.8838	3.64e-18	4.98551	up	[RTKL]	--	--	--	--	--	Probable leucine-rich repeat receptor-like serine/threonine-protein kinase At3g14840 (Precursor) GN=LRR-RLK OS=Arabidopsis thaliana (Mouse-ear cress) PE=2 SV=1	--	PREDICTED: probable leucine-rich repeat receptor-like serine/threonine-protein kinase At3g14840 [Prunus mume]
gene3804	3227	3641	3391	1243	830	1196	156.821	174.76	168.231	60.779	39.1237	58.3422	2.62e-20	-1.62963	down	--	--	Molecular Function: hydrolase activity, hydrolyzing O-glycosyl compounds (GO:0004553);; Biological Process: cellular glucan metabolic process (GO:0006073);; Cellular Component: plant-type cell wall (GO:0009505);; Cellular Component: chloroplast (GO:0009507);; Biological Process: response to mechanical stimulus (GO:0009612);; Biological Process: response to low light intensity stimulus (GO:0009645…	K08235|0|cit:102617022|probable xyloglucan endotransglucosylase/hydrolase protein B-like; K08235 xyloglucan:xyloglucosyl transferase [EC:2.4.1.207] (A)	--	--	Probable xyloglucan endotransglucosylase/hydrolase protein B (Precursor) GN=XTHB OS=Phaseolus angularis (Azuki bean) PE=2 SV=1	Xyloglucan endotransglucosylase/hydrolase {ECO:0000256|RuleBase:RU361120} OS=Betula pendula (European white birch) PE=2 SV=1	xyloglucan endotransglucosylase [Betula pendula]
gene24149	118	177	171	330	376	391	6.3361	9.16725	8.78992	17.1814	19.4757	20.1245	1.81e-07	1.25398	up	--	--	--	--	--	--	Protein DEHYDRATION-INDUCED 19 homolog 6 OS=Oryza sativa subsp. japonica (Rice) PE=2 SV=1	Uncharacterized protein {ECO:0000313|EMBL:KDO69471.1} OS=Citrus sinensis (Sweet orange) PE=4 SV=1	PREDICTED: protein DEHYDRATION-INDUCED 19 homolog 5-like isoform X2 [Pyrus x bretschneideri]
gene1180	447	349	265	2061	2770	2522	16.1339	11.684	9.03543	65.6184	88.023	79.6471	5.22e-32	2.81236	up	[G]	Carbohydrate transport and metabolism	Molecular Function: hydrolase activity, hydrolyzing O-glycosyl compounds (GO:0004553);; Biological Process: carbohydrate metabolic process (GO:0005975);;	K01188|0|fve:101306214|beta-glucosidase 12-like; K01188 beta-glucosidase [EC:3.2.1.21] (A)	[G]	Carbohydrate transport and metabolism	Beta-glucosidase 12 (Precursor) OS=Oryza sativa subsp. japonica (Rice) PE=2 SV=2	Uncharacterized protein {ECO:0000313|EMBL:KDP20205.1} OS=Jatropha curcas (Barbados nut) PE=3 SV=1	hypothetical protein JCGZ_07925 [Jatropha curcas]
gene10725	712	901	779	3073	3816	4664	28.0881	35.3645	30.4957	120.234	149.234	178.755	8.49e-13	2.29125	up	[GC]	--	Biological Process: metabolic process (GO:0008152);; Molecular Function: indole-3-acetate beta-glucosyltransferase activity (GO:0047215);;	K13691|0|cit:102613233|UGT3; UDP-glycosyltransferase 74E2-like; K13691 pathogen-inducible salicylic acid glucosyltransferase [EC:2.4.1.-] (A)	[GC]	--	UDP-glycosyltransferase 74F2 GN=F18O19.7 OS=Arabidopsis thaliana (Mouse-ear cress) PE=1 SV=1	Uncharacterized protein {ECO:0000313|EMBL:KDO43525.1} OS=Citrus sinensis (Sweet orange) PE=3 SV=1	hypothetical protein CISIN_1g012194mg [Citrus sinensis]
gene9863	0	4	1	27	12	20	0.0781202	0.329526	0.154103	2.19139	0.988371	1.632	0.00216845	3.58137	up	--	--	Molecular Function: nucleic acid binding (GO:0003676);; Molecular Function: metal ion binding (GO:0046872);;	--	[R]	General function prediction only	Zinc finger protein WIP2 OS=Arabidopsis thaliana (Mouse-ear cress) PE=1 SV=1	C2H2-type zinc finger family protein {ECO:0000313|EMBL:EOY32602.1} OS=Theobroma cacao (Cacao) PE=4 SV=1	PREDICTED: protein TRANSPARENT TESTA 1-like [Nelumbo nucifera]
gene25630	89	51	85	2	10	9	4.01704	1.93176	2.95806	0.0856803	0.339226	0.455942	8.68e-09	-3.40407	down	[Q]	Secondary metabolites biosynthesis, transport and catabolism	--	K04123|0|pmum:103338445|ent-kaurenoic acid oxidase 1-like; K04123 ent-kaurenoic acid hydroxylase [EC:1.14.13.79] (A)	[QI]	--	Ent-kaurenoic acid oxidase 1 GN=YUP8H12.23 OS=Arabidopsis thaliana (Mouse-ear cress) PE=2 SV=1	Uncharacterized protein {ECO:0000313|EMBL:EMJ12136.1} OS=Prunus persica (Peach) PE=3 SV=1	PREDICTED: ent-kaurenoic acid oxidase 1-like [Prunus mume]
gene27743	642	554	930	157	143	263	17.8465	15.2829	25.6989	4.32903	3.96997	7.25091	1.58e-05	-1.89722	down	--	--	Molecular Function: magnesium ion binding (GO:0000287);; Cellular Component: cytoplasm (GO:0005737);; Biological Process: terpenoid biosynthetic process (GO:0016114);; Molecular Function: germacradienol synthase activity (GO:0034004);; Molecular Function: germacrene-D synthase activity (GO:0052577);;	K15803|0|vvi:100232954|(-)-germacrene D synthase (EC:4.2.3.22 4.2.3.75); K15803 (-)-germacrene D synthase [EC:4.2.3.22 4.2.3.75] (A)	--	--	(-)-germacrene D synthase OS=Vitis vinifera (Grape) PE=1 SV=1	Delta-cadinene synthase isozyme A, putative {ECO:0000313|EMBL:EOY12640.1} OS=Theobroma cacao (Cacao) PE=4 SV=1	unnamed protein product [Vitis vinifera]
gene26313	298	298	287	118	153	107	6.41643	6.40675	6.24714	2.5412	3.31399	2.29049	4.29e-06	-1.2055	down	[S]	Function unknown	Molecular Function: nucleic acid binding (GO:0003676);; Molecular Function: protein kinase activity (GO:0004672);; Molecular Function: ATP binding (GO:0005524);; Biological Process: protein phosphorylation (GO:0006468);; Molecular Function: zinc ion binding (GO:0008270);; Biological Process: DNA integration (GO:0015074);; Molecular Function: nucleoside-triphosphatase activity (GO:0017111);; Molec…	--	--	--	Uncharacterized protein ycf45 GN=ycf45 OS=Odontella sinensis (Marine centric diatom) PE=3 SV=1	Putative uncharacterized protein {ECO:0000313|EMBL:CAN77638.1} OS=Vitis vinifera (Grape) PE=4 SV=1	hypothetical protein VITISV_007620 [Vitis vinifera]
gene6388	503	463	565	1680	1377	1031	7.02881	6.52871	7.89048	23.3668	19.2229	14.2916	1.16e-05	1.43613	up	--	--	--	--	--	--	Protein TIME FOR COFFEE GN=TIC OS=Arabidopsis thaliana (Mouse-ear cress) PE=1 SV=2	Time for coffee, putative isoform 3 {ECO:0000313|EMBL:EOX94751.1} OS=Theobroma cacao (Cacao) PE=4 SV=1	Time for coffee, putative isoform 3 [Theobroma cacao]
gene17478	32890	35553	33323	12204	13446	16728	1198.8	1296.9	1203.25	439.691	482.773	584.936	8.6e-10	-1.24435	down	[G]	Carbohydrate transport and metabolism	Molecular Function: fructose-bisphosphate aldolase activity (GO:0004332);; Biological Process: glycolytic process (GO:0006096);; Biological Process: response to abscisic acid (GO:0009737);; Cellular Component: chloroplast envelope (GO:0009941);; Cellular Component: plastoglobule (GO:0010287);; Cellular Component: membrane (GO:0016020);; Cellular Component: cytosolic ribosome (GO:0022626);; Cellul…	K01623|0|tcc:TCM_006785|Fructose-bisphosphate aldolase 1; K01623 fructose-bisphosphate aldolase, class I [EC:4.1.2.13] (A)	[G]	Carbohydrate transport and metabolism	Probable fructose-bisphosphate aldolase 1, chloroplastic (Precursor) GN=FBA1 OS=Arabidopsis thaliana (Mouse-ear cress) PE=1 SV=2	Fructose-bisphosphate aldolase {ECO:0000256|RuleBase:RU003994} OS=Theobroma cacao (Cacao) PE=3 SV=1	Fructose-bisphosphate aldolase 1 [Theobroma cacao]
gene18323	446	406	430	146	145	141	6.27933	5.99173	6.21633	2.15451	1.98261	1.91618	2.84e-11	-1.54991	down	[L]	Replication, recombination and repair	Biological Process: cytokinesis by cell plate formation (GO:0000911);; Molecular Function: DNA binding (GO:0003677);; Molecular Function: DNA helicase activity (GO:0003678);; Molecular Function: ATP binding (GO:0005524);; Cellular Component: nucleus (GO:0005634);; Cellular Component: cytosol (GO:0005829);; Biological Process: acetyl-CoA metabolic process (GO:0006084);; Biological Process: DNA unw…	K02540|0|vvi:100266163|DNA replication licensing factor MCM2; K02540 DNA replication licensing factor MCM2 [EC:3.6.4.12] (A)	[L]	Replication, recombination and repair	DNA replication licensing factor MCM2 GN=OsI_36121 OS=Oryza sativa subsp. indica (Rice) PE=3 SV=1	Putative uncharacterized protein {ECO:0000313|EMBL:CBI29285.3} OS=Vitis vinifera (Grape) PE=3 SV=1	PREDICTED: DNA replication licensing factor MCM2 [Nelumbo nucifera]
gene670	242	289	371	151	149	101	3.1313	3.7394	4.87337	1.92538	1.91566	1.30962	0.000190236	-1.15116	down	--	--	--	--	--	--	Filament-like plant protein 7 GN=FPP7 OS=Arabidopsis thaliana (Mouse-ear cress) PE=3 SV=2	Filament-like plant protein 7, putative isoform 1 {ECO:0000313|EMBL:EOX98305.1} OS=Theobroma cacao (Cacao) PE=4 SV=1	PREDICTED: filament-like plant protein 7 [Prunus mume]
gene24822	579	599	566	1222	1093	1160	21.2522	20.3909	18.7227	38.9368	40.0593	38.1968	4.82e-08	1.01427	up	--	--	Biological Process: response to molecule of bacterial origin (GO:0002237);; Molecular Function: ubiquitin-protein transferase activity (GO:0004842);; Biological Process: response to insect (GO:0009625);; Biological Process: shade avoidance (GO:0009641);; Biological Process: jasmonic acid and ethylene-dependent systemic resistance (GO:0009861);; Biological Process: jasmonic acid mediated signaling…	K13463|0|tcc:TCM_042602|RNI-like superfamily protein; K13463 coronatine-insensitive protein 1 (A)	[R]	General function prediction only	Coronatine-insensitive protein 1 GN=T28M21.10 OS=Arabidopsis thaliana (Mouse-ear cress) PE=1 SV=1	RNI-like superfamily protein {ECO:0000313|EMBL:EOY17901.1} OS=Theobroma cacao (Cacao) PE=4 SV=1	RNI-like superfamily protein [Theobroma cacao]
gene19839	91	87	110	357	333	320	4.86857	4.56579	5.65542	19.1728	17.9481	16.8699	1.3e-12	1.82936	up	[K]	Transcription	Molecular Function: DNA binding (GO:0003677);;	K09338|2.24235e-96|vvi:100241577|homeobox-leucine zipper protein HAT5; K09338 homeobox-leucine zipper protein (A)	[K]	Transcription	Homeobox-leucine zipper protein HAT5 GN=F4P13.2 OS=Arabidopsis thaliana (Mouse-ear cress) PE=1 SV=1	Putative uncharacterized protein {ECO:0000313|EMBL:CBI32024.3} OS=Vitis vinifera (Grape) PE=4 SV=1	PREDICTED: homeobox-leucine zipper protein HAT5 [Vitis vinifera]
gene4128	266	282	270	686	603	560	8.25021	8.76924	8.43283	20.483	18.0182	17.5079	7.18e-09	1.19605	up	[M]	Cell wall/membrane/envelope biogenesis	Biological Process: proteolysis (GO:0006508);; Molecular Function: serine-type peptidase activity (GO:0008236);; Cellular Component: chloroplast thylakoid lumen (GO:0009543);; Biological Process: chlorophyll catabolic process (GO:0015996);; Cellular Component: membrane (GO:0016020);; Biological Process: intracellular signal transduction (GO:0035556);;	--	--	--	Carboxyl-terminal-processing peptidase 3, chloroplastic (Precursor) GN=CTPA3 OS=Arabidopsis thaliana (Mouse-ear cress) PE=3 SV=1	Uncharacterized protein {ECO:0000313|EMBL:KDP37349.1} OS=Jatropha curcas (Barbados nut) PE=4 SV=1	hypothetical protein JCGZ_06803 [Jatropha curcas]
gene13231	973	688	1197	323	401	559	24.0796	16.3565	29.4914	7.62777	9.44757	13.7023	0.00355237	-1.13631	down	[P]	Inorganic ion transport and metabolism	Molecular Function: secondary active sulfate transmembrane transporter activity (GO:0008271);; Biological Process: sulfate transport (GO:0008272);; Cellular Component: integral component of membrane (GO:0016021);; Biological Process: transmembrane transport (GO:0055085);;	K17471|0|pmum:103324001|sulfate transporter 3.1-like; K17471 sulfate transporter 3 (A)	[P]	Inorganic ion transport and metabolism	Sulfate transporter 3.1 OS=Arabidopsis thaliana (Mouse-ear cress) PE=2 SV=1	Uncharacterized protein {ECO:0000313|EMBL:EMJ26317.1} OS=Prunus persica (Peach) PE=4 SV=1	PREDICTED: sulfate transporter 3.1-like [Prunus mume]
gene4679	480	402	437	1090	807	883	20.4885	16.8901	19.2736	47.8437	34.9953	40.1431	1.11e-07	1.09569	up	--	--	--	--	--	--	F-box protein PP2-A13 GN=T27I15.150 OS=Arabidopsis thaliana (Mouse-ear cress) PE=1 SV=1	F-box family protein {ECO:0000313|EMBL:EEE98405.2} OS=Populus trichocarpa (Western balsam poplar) PE=4 SV=2	F-box family protein [Populus trichocarpa]
gene1640	264	314	199	556	1079	621	5.43507	6.28304	3.93989	11.2913	21.4874	12.7349	0.00452316	1.55567	up	--	--	Molecular Function: protein kinase activity (GO:0004672);; Biological Process: phosphorylation (GO:0016310);;	--	--	--	LRR receptor-like serine/threonine-protein kinase FLS2 (Precursor) GN=FLS2 OS=Arabidopsis thaliana (Mouse-ear cress) PE=1 SV=1	Putative uncharacterized protein {ECO:0000313|EMBL:CCB60160.1} OS=Vitis vinifera (Grape) PE=4 SV=1	PREDICTED: probable LRR receptor-like serine/threonine-protein kinase At4g08850 [Vitis vinifera]
gene19237	1827	1698	1776	598	582	646	87.2674	80.8213	85.2164	28.5142	26.9256	30.7101	4.43e-17	-1.51801	down	[C]	Energy production and conversion	--	--	[C]	Energy production and conversion	Probable aldo-keto reductase 2 GN=AGD2 OS=Arabidopsis thaliana (Mouse-ear cress) PE=2 SV=1	Uncharacterized protein {ECO:0000313|EMBL:EMJ06534.1} OS=Prunus persica (Peach) PE=4 SV=1	hypothetical protein PRUPE_ppa007011mg [Prunus persica]
gene9653	543	694	713	2030	2036	2240	25.6725	33.2498	34.7527	95.4062	97.3093	106.913	1.22e-21	1.71242	up	[MG]	--	--	--	[V]	Defense mechanisms	Cinnamoyl-CoA reductase 1 GN=T24D18.5 OS=Arabidopsis thaliana (Mouse-ear cress) PE=1 SV=1	Putative cinnamyl alcohol dehydrogenase {ECO:0000313|EMBL:AAC06319.1} OS=Malus domestica (Apple) PE=2 SV=1	PREDICTED: cinnamoyl-CoA reductase 1-like [Malus domestica]
gene19118	282	313	299	136	149	118	12.352	13.7201	12.6788	6.12236	6.45269	4.81077	1.35e-05	-1.13063	down	--	--	--	K10712|8.71982e-115|pper:PRUPE_ppa009537mg|hypothetical protein; K10712 cysteamine dioxygenase [EC:1.13.11.19] (A)	[S]	Function unknown	--	Uncharacterized protein {ECO:0000313|EMBL:EMJ05897.1} OS=Prunus persica (Peach) PE=4 SV=1	hypothetical protein PRUPE_ppa009537mg [Prunus persica]
gene22044	16	12	23	55	63	39	1.37839	1.02207	1.93536	4.58535	5.2213	3.23368	0.00626691	1.64013	up	--	--	Molecular Function: sequence-specific DNA binding transcription factor activity (GO:0003700);; Cellular Component: nucleus (GO:0005634);; Biological Process: regulation of transcription, DNA-templated (GO:0006355);; Molecular Function: sequence-specific DNA binding (GO:0043565);;	K09338|3.37901e-85|pop:POPTR_0002s11410g|POPTRDRAFT_816434; hypothetical protein; K09338 homeobox-leucine zipper protein (A)	[K]	Transcription	Homeobox-leucine zipper protein HAT22 GN=HAT22 OS=Arabidopsis thaliana (Mouse-ear cress) PE=1 SV=1	Uncharacterized protein {ECO:0000313|EMBL:EEE81651.1} OS=Populus trichocarpa (Western balsam poplar) PE=4 SV=1	hypothetical protein POPTR_0002s11410g [Populus trichocarpa]
gene29236	631	522	586	1451	1580	1168	9.99763	8.25278	9.30295	22.7008	24.6043	18.2186	2.74e-11	1.29072	up	--	--	Biological Process: cellular process (GO:0009987);; Biological Process: response to inorganic substance (GO:0010035);; Biological Process: response to oxygen-containing compound (GO:1901700);;	--	--	--	Protein NLP7 GN=NLP7 OS=Arabidopsis thaliana (Mouse-ear cress) PE=1 SV=2	Uncharacterized protein {ECO:0000313|EMBL:ESR52530.1} OS=Citrus clementina PE=4 SV=1	hypothetical protein CICLE_v10018744mg [Citrus clementina]
gene18388	204	252	223	150	81	85	8.31202	9.72914	9.89874	7.17385	4.38908	5.22762	0.000198058	-1.08313	down	[RTKL]	--	Molecular Function: transferase activity, transferring phosphorus-containing groups (GO:0016772);;	K04730|1.45258e-77|rcu:RCOM_0161590|receptor protein kinase, putative; K04730 interleukin-1 receptor-associated kinase 1 [EC:2.7.11.1] (A)	[T]	Signal transduction mechanisms	Probable inactive receptor-like protein kinase At1g65250 GN=At1g65250 OS=Arabidopsis thaliana (Mouse-ear cress) PE=2 SV=1	Receptor protein kinase, putative {ECO:0000313|EMBL:EEF30288.1} OS=Ricinus communis (Castor bean) PE=4 SV=1	receptor protein kinase, putative [Ricinus communis]
gene15026	66	82	69	282	301	230	1.18185	1.4574	1.27836	5.12268	5.49629	4.14117	1.32e-11	1.92447	up	[R]	General function prediction only	Molecular Function: GTP binding (GO:0005525);; Biological Process: transcription factor import into nucleus (GO:0042991);;	--	[R]	General function prediction only	NO-associated protein 1, chloroplastic/mitochondrial (Precursor) GN=T21L8.200 OS=Arabidopsis thaliana (Mouse-ear cress) PE=1 SV=1	Uncharacterized protein yqeH {ECO:0000313|EMBL:EXB93502.1} OS=Morus notabilis PE=4 SV=1	Uncharacterized protein yqeH [Morus notabilis]
gene20281	3	1	3	23	11	32	0.253402	0.0674194	0.252646	1.53718	0.752677	2.15105	0.00220507	3.25832	up	--	--	--	--	--	--	Uncharacterized protein At4g06744 (Precursor) GN=At4g06744 OS=Arabidopsis thaliana (Mouse-ear cress) PE=2 SV=1	Uncharacterized protein {ECO:0000313|EMBL:KDO59786.1} (Fragment) OS=Citrus sinensis (Sweet orange) PE=4 SV=1	hypothetical protein CISIN_1g048561mg, partial [Citrus sinensis]
gene12954	92	97	102	25	30	20	1.62584	1.70232	1.77066	0.439581	0.565533	0.358049	2.45e-05	-1.93764	down	[L]	Replication, recombination and repair	Molecular Function: ATP binding (GO:0005524);; Molecular Function: nucleoside-triphosphatase activity (GO:0017111);;	K11269|0|cit:102627504|chromosome transmission fidelity protein 18 homolog; K11269 chromosome transmission fidelity protein 18 (A)	[DL]	--	Replication factor C subunit 1 GN=RFC1 OS=Oryza sativa subsp. japonica (Rice) PE=2 SV=2	P-loop containing nucleoside triphosphate hydrolases superfamily protein, putative {ECO:0000313|EMBL:EOY05349.1} OS=Theobroma cacao (Cacao) PE=4 SV=1	PREDICTED: chromosome transmission fidelity protein 18 homolog [Citrus sinensis]
gene14927	7167	5830	5704	1602	1803	1477	292.013	240.75	233.826	68.5037	76.8515	62.479	2.34e-25	-1.91836	down	[P]	Inorganic ion transport and metabolism	Biological Process: cation transport (GO:0006812);; Biological Process: response to stress (GO:0006950);; Molecular Function: solute:proton antiporter activity (GO:0015299);; Cellular Component: integral component of membrane (GO:0016021);; Biological Process: transmembrane transport (GO:0055085);;	--	[P]	Inorganic ion transport and metabolism	Cation/H(+) antiporter 20 GN=CHX20 OS=Arabidopsis thaliana (Mouse-ear cress) PE=2 SV=1	Uncharacterized protein {ECO:0000313|EMBL:ESR42280.1} OS=Citrus clementina PE=4 SV=1	PREDICTED: cation/H(+) antiporter 20-like [Citrus sinensis]
gene4937	18	144	43	372	480	571	1.59399	12.0017	3.54454	31.3151	39.8133	46.9343	2.61e-11	2.81431	up	--	--	--	--	--	--	Basic secretory protease {ECO:0000303|PubMed:22773449} (Fragments) OS=Boswellia serrata (Indian frankincense) PE=1 SV=1	Putative uncharacterized protein {ECO:0000313|EMBL:EEF43589.1} OS=Ricinus communis (Castor bean) PE=4 SV=1	conserved hypothetical protein [Ricinus communis]
gene12889	443	473	451	218	221	202	11.2163	14.9768	11.2209	6.96421	5.66054	6.7365	1.54e-06	-1.0734	down	--	--	Biological Process: telomere maintenance (GO:0000723);; Molecular Function: damaged DNA binding (GO:0003684);; Molecular Function: double-stranded DNA binding (GO:0003690);; Molecular Function: ATP-dependent DNA helicase activity (GO:0004003);; Cellular Component: DNA-dependent protein kinase-DNA ligase 4 complex (GO:0005958);; Biological Process: double-strand break repair via nonhomologous end …	K10884|1.19965e-52|pper:PRUPE_ppa002852mg|hypothetical protein; K10884 ATP-dependent DNA helicase 2 subunit 1 (A)	[L]	Replication, recombination and repair	ATP-dependent DNA helicase 2 subunit KU70 OS=Oryza sativa subsp. japonica (Rice) PE=1 SV=1	Uncharacterized protein {ECO:0000313|EMBL:EMJ23185.1} OS=Prunus persica (Peach) PE=4 SV=1	PREDICTED: ATP-dependent DNA helicase 2 subunit KU70 isoform X2 [Vitis vinifera]
gene18621	27	37	28	8	8	4	1.36443	1.77487	1.33781	0.445389	0.405263	0.191091	0.00790806	-2.18301	down	[P]	Inorganic ion transport and metabolism	Biological Process: ion transport (GO:0006811);; Cellular Component: membrane (GO:0016020);;	K05389|7.85024e-117|pxb:103965434|two-pore potassium channel 1-like; K05389 potassium channel subfamily K, other eukaryote (A)	[P]	Inorganic ion transport and metabolism	Two-pore potassium channel 1 GN=MDF20.7 OS=Arabidopsis thaliana (Mouse-ear cress) PE=1 SV=2	Calcium-activated outward-rectifying potassium channel 1 {ECO:0000313|EMBL:EXB36074.1} OS=Morus notabilis PE=4 SV=1	Calcium-activated outward-rectifying potassium channel 1 [Morus notabilis]
gene22444	104	160	124	47	58	65	5.83365	9.04281	7.03425	2.65525	3.27479	3.68575	0.00205246	-1.17144	down	--	--	--	--	--	--	Dirigent protein 23 (Precursor) GN=DIR23 OS=Arabidopsis thaliana (Mouse-ear cress) PE=2 SV=1	Uncharacterized protein {ECO:0000313|EMBL:EYU37928.1} (Fragment) OS=Erythranthe guttata (Yellow monkey flower) PE=4 SV=1	hypothetical protein MIMGU_mgv1a022110mg, partial [Erythranthe guttata]
gene24011	606	443	499	180	137	92	6.21387	4.5503	5.31902	1.72968	1.37719	1.05112	3.94e-13	-1.90056	down	--	--	Molecular Function: motor activity (GO:0003774);; Molecular Function: actin binding (GO:0003779);; Molecular Function: ATP binding (GO:0005524);; Cellular Component: myosin complex (GO:0016459);; Biological Process: organelle localization (GO:0051640);;	K10357|0|cmo:103483531|myosin-6; K10357 myosin V (A)	[Z]	Cytoskeleton	Myosin-8 GN=F20D22.7 OS=Arabidopsis thaliana (Mouse-ear cress) PE=3 SV=1	Putative uncharacterized protein {ECO:0000313|EMBL:CAN64632.1} OS=Vitis vinifera (Grape) PE=4 SV=1	hypothetical protein VITISV_040993 [Vitis vinifera]
gene4792	20573	17331	15721	7228	8526	7539	325.268	273.234	249.285	111.812	131.982	113.623	4.44e-10	-1.18372	down	[TK]	--	Molecular Function: catalytic activity (GO:0003824);; Biological Process: guanosine tetraphosphate metabolic process (GO:0015969);;	--	[T]	Signal transduction mechanisms	Probable GTP diphosphokinase RSH3, chloroplastic (Precursor) GN=RSH3 OS=Arabidopsis thaliana (Mouse-ear cress) PE=2 SV=1	Uncharacterized protein {ECO:0000313|EMBL:EMJ18216.1} OS=Prunus persica (Peach) PE=4 SV=1	PREDICTED: uncharacterized protein LOC103327621 [Prunus mume]
gene26182	514	498	620	102	244	61	11.5271	11.3048	14.1356	2.4391	5.28502	1.47441	5.81e-10	-1.98779	down	[R]	General function prediction only	Cellular Component: mitochondrion (GO:0005739);; Biological Process: xylem development (GO:0010089);; Biological Process: cell wall macromolecule metabolic process (GO:0044036);; Biological Process: cell redox homeostasis (GO:0045454);;	K09527|0|pmum:103319855|TPR repeat-containing thioredoxin TTL1; K09527 DnaJ homolog subfamily C member 7 (A)	[R]	General function prediction only	TPR repeat-containing thioredoxin TTL1 GN=TTL1 OS=Arabidopsis thaliana (Mouse-ear cress) PE=1 SV=1	Uncharacterized protein {ECO:0000313|EMBL:EMJ26869.1} OS=Prunus persica (Peach) PE=4 SV=1	PREDICTED: TPR repeat-containing thioredoxin TTL1 [Prunus mume]
gene11347	1705	1686	1786	3461	3035	3779	117.368	107.355	116.462	220.469	205.715	247.531	1.54e-08	1.00872	up	--	--	Cellular Component: nucleosome (GO:0000786);; Molecular Function: DNA binding (GO:0003677);; Cellular Component: nucleus (GO:0005634);; Biological Process: nucleosome assembly (GO:0006334);;	K11275|7.75984e-21|vvi:100259836|histone H1; K11275 histone H1/5 (A)	--	--	Histone H1 OS=Euphorbia esula (Leafy spurge) PE=2 SV=1	Putative uncharacterized protein {ECO:0000313|EMBL:CCB58704.1} OS=Vitis vinifera (Grape) PE=3 SV=1	unnamed protein product [Vitis vinifera]
gene518	7812	7354	7298	2667	3137	3628	330.665	309.548	313.084	114.165	135.254	155.538	5.35e-12	-1.23256	down	[MG]	--	Molecular Function: mRNA binding (GO:0003729);; Molecular Function: catalytic activity (GO:0003824);; Biological Process: pentose-phosphate shunt (GO:0006098);; Biological Process: rRNA processing (GO:0006364);; Molecular Function: poly(U) RNA binding (GO:0008266);; Cellular Component: chloroplast thylakoid (GO:0009534);; Biological Process: response to blue light (GO:0009637);; Cellular Componen…	--	--	--	Chloroplast stem-loop binding protein of 41 kDa a, chloroplastic (Precursor) GN=CSP41A OS=Arabidopsis thaliana (Mouse-ear cress) PE=1 SV=1	Putative uncharacterized protein {ECO:0000313|EMBL:CAN73874.1} OS=Vitis vinifera (Grape) PE=4 SV=1	PREDICTED: chloroplast stem-loop binding protein of 41 kDa a, chloroplastic [Vitis vinifera]
gene21439	2409	2415	2420	1009	1116	1296	119.668	119.699	120.67	49.1996	55.8344	67.8042	2.57e-09	-1.06295	down	--	--	Molecular Function: iron ion binding (GO:0005506);; Biological Process: nucleobase-containing compound metabolic process (GO:0006139);; Cellular Component: chloroplast thylakoid (GO:0009534);; Biological Process: response to red or far red light (GO:0009639);; Biological Process: cellular component organization (GO:0016043);; Biological Process: cellular component biogenesis (GO:0044085);;	--	--	--	--	Electron transporter, putative {ECO:0000313|EMBL:EEF42325.1} OS=Ricinus communis (Castor bean) PE=4 SV=1	electron transporter, putative [Ricinus communis]
gene6177	1753	1955	1761	6707	6054	5243	34.4802	38.9497	35.4241	133.113	121.025	103.656	1.77e-22	1.73835	up	[M]	Cell wall/membrane/envelope biogenesis	Biological Process: sucrose metabolic process (GO:0005985);; Biological Process: biosynthetic process (GO:0009058);; Molecular Function: sucrose synthase activity (GO:0016157);;	K00695|0|tcc:TCM_004698|Sucrose synthase 3 isoform 1; K00695 sucrose synthase [EC:2.4.1.13] (A)	[M]	Cell wall/membrane/envelope biogenesis	Sucrose synthase 2 GN=SUS2 OS=Pisum sativum (Garden pea) PE=2 SV=1	Sucrose synthase {ECO:0000256|RuleBase:RU280817} OS=Betula luminifera PE=2 SV=1	sucrose synthase 1 [Betula luminifera]
gene27504	1008	1210	1036	553	521	439	15.979	21.9534	17.5419	9.32079	9.44708	9.73795	7.06e-09	-1.08554	down	--	--	Biological Process: cellular response to phosphate starvation (GO:0016036);; Molecular Function: nucleotidyltransferase activity (GO:0016779);; Biological Process: galactolipid biosynthetic process (GO:0019375);;	--	--	--	--	Uncharacterized protein {ECO:0000313|EMBL:EMJ20759.1} OS=Prunus persica (Peach) PE=4 SV=1	hypothetical protein PRUPE_ppa001281mg [Prunus persica]
gene15256	2539	2921	2083	894	1200	1472	176.32	201.671	144.807	62.5806	83.4459	100.95	2.45e-05	-1.0613	down	--	--	--	--	--	--	--	Uncharacterized protein {ECO:0000313|EMBL:EOX92563.1} OS=Theobroma cacao (Cacao) PE=4 SV=1	Uncharacterized protein TCM_001500 [Theobroma cacao]
gene21678	10270	9724	9288	1543	2322	1787	233.116	219.661	207.655	34.4133	52.2252	40.1004	1.22e-38	-2.35469	down	--	--	--	--	[S]	Function unknown	--	Putative uncharacterized protein {ECO:0000313|EMBL:CCB44151.1} OS=Vitis vinifera (Grape) PE=4 SV=1	PREDICTED: uncharacterized protein slp1 [Vitis vinifera]
gene15074	223	173	192	95	89	100	4.94568	4.42099	4.30613	2.45144	2.12803	2.34986	0.000897712	-1.03014	down	--	--	--	--	--	--	Protein TPX2 GN=TPX2 OS=Arabidopsis thaliana (Mouse-ear cress) PE=1 SV=1	Uncharacterized protein {ECO:0000313|EMBL:EMJ11867.1} (Fragment) OS=Prunus persica (Peach) PE=4 SV=1	PREDICTED: protein TPX2-like isoform X1 [Prunus mume]
gene11994	106	96	88	412	641	384	2.33843	2.42732	2.07365	10.2169	15.3465	9.42613	3.81e-07	2.32712	up	[RTKL]	--	Molecular Function: protein kinase activity (GO:0004672);;	--	--	--	G-type lectin S-receptor-like serine/threonine-protein kinase At1g67520 (Precursor) GN=At1g67520 OS=Arabidopsis thaliana (Mouse-ear cress) PE=2 SV=3	Serine/threonine-protein kinase {ECO:0000256|PIRNR:PIRNR000641} OS=Vitis vinifera (Grape) PE=3 SV=1	PREDICTED: G-type lectin S-receptor-like serine/threonine-protein kinase CES101 isoform X2 [Vitis vinifera]
gene24618	2	12	6	104	83	206	0.20174	0.848441	0.470914	7.18312	5.729	14.1201	4.04e-05	4.31669	up	--	--	Molecular Function: peroxidase activity (GO:0004601);; Biological Process: response to oxidative stress (GO:0006979);; Molecular Function: heme binding (GO:0020037);; Molecular Function: metal ion binding (GO:0046872);; Biological Process: oxidation-reduction process (GO:0055114);;	K00430|2.40872e-173|fve:101302201|peroxidase 10-like; K00430 peroxidase [EC:1.11.1.7] (A)	--	--	Peroxidase 10 (Precursor) GN=F14J22.19 OS=Arabidopsis thaliana (Mouse-ear cress) PE=1 SV=1	Uncharacterized protein {ECO:0000313|EnsemblPlants:PGSC0003DMT400026090} OS=Solanum tuberosum (Potato) PE=3 SV=1	PREDICTED: peroxidase 10-like [Fragaria vesca subsp. vesca]
gene12925	583	454	432	195	191	220	77.9838	61.6827	55.8631	26.2894	25.196	28.834	1.1e-08	-1.25748	down	--	--	Cellular Component: plasmodesma (GO:0009506);;	--	--	--	--	Uncharacterized protein {ECO:0000313|EMBL:ESW22512.1} OS=Phaseolus vulgaris (Kidney bean) PE=4 SV=1	PREDICTED: uncharacterized protein LOC101510841 [Cicer arietinum]
gene16589	71	46	63	12	9	28	2.23794	1.45502	1.93386	0.383761	0.298809	0.894819	0.0012259	-1.8559	down	[D]	Cell cycle control, cell division, chromosome partitioning	--	K05868|1.8721e-140|vvi:100260352|putative cyclin-B3-1; K05868 cyclin B (A)	[D]	Cell cycle control, cell division, chromosome partitioning	Putative cyclin-B3-1 GN=CYCB3-1 OS=Arabidopsis thaliana (Mouse-ear cress) PE=3 SV=2	Putative uncharacterized protein {ECO:0000313|EMBL:CBI24160.3} OS=Vitis vinifera (Grape) PE=3 SV=1	PREDICTED: putative cyclin-B3-1 isoform X2 [Vitis vinifera]
gene8294	1327	835	1182	128	154	212	65.2599	41.1744	58.4461	6.38684	7.66162	10.3906	3.73e-13	-2.73932	down	--	--	Cellular Component: ubiquitin ligase complex (GO:0000151);; Molecular Function: ubiquitin-protein transferase activity (GO:0004842);; Biological Process: protein ubiquitination (GO:0016567);;	--	--	--	E3 ubiquitin-protein ligase PUB22 GN=PUB22 OS=Arabidopsis thaliana (Mouse-ear cress) PE=1 SV=1	Uncharacterized protein {ECO:0000313|EMBL:ERP46801.1} OS=Populus trichocarpa (Western balsam poplar) PE=4 SV=1	hypothetical protein POPTR_0497s00200g [Populus trichocarpa]
gene25188	785	542	645	185	268	243	41.4079	30.0025	33.942	9.94056	14.198	12.4193	1.61e-08	-1.48359	down	[I]	Lipid transport and metabolism	Cellular Component: cytoplasmic part (GO:0044444);;	K02160|2.97512e-68|rcu:RCOM_0525570|Biotin carboxyl carrier protein subunit of of Het-ACCase (BCCP2) (EC:6.4.1.2); K02160 acetyl-CoA carboxylase biotin carboxyl carrier protein (A)	--	--	Biotin carboxyl carrier protein of acetyl-CoA carboxylase 2, chloroplastic (Precursor) GN=BCCP2 OS=Arabidopsis thaliana (Mouse-ear cress) PE=2 SV=1	Biotin carboxyl carrier protein subunit of of Het-ACCase (BCCP2) {ECO:0000313|EMBL:EEF36293.1} OS=Ricinus communis (Castor bean) PE=4 SV=1	Biotin carboxyl carrier protein subunit of of Het-ACCase (BCCP2) [Ricinus communis]
Betula_platyphylla_newGene_130	0	0	0	20	27	52	0	0	0	1.77068	2.42331	4.52257	1.4e-06	Inf	up	--	--	Molecular Function: ATP binding (GO:0005524);; Biological Process: ATP catabolic process (GO:0006200);; Molecular Function: organic phosphonate transmembrane-transporting ATPase activity (GO:0015416);; Cellular Component: membrane (GO:0016020);;	--	--	--	ABC transporter G family member 11 GN=At1g17840 OS=Arabidopsis thaliana (Mouse-ear cress) PE=1 SV=1	--	White-brown complex protein 11 [Theobroma cacao]
gene21221	159	166	184	589	546	544	2.06486	2.20757	2.43381	7.68255	7.22666	7.03351	8.93e-16	1.74115	up	--	--	Molecular Function: transferase activity (GO:0016740);; Molecular Function: organic cyclic compound binding (GO:0097159);; Molecular Function: heterocyclic compound binding (GO:1901363);;	--	[R]	General function prediction only	Zinc finger protein VAR3, chloroplastic (Precursor) GN=VAR3 OS=Arabidopsis thaliana (Mouse-ear cress) PE=1 SV=2	Uncharacterized protein {ECO:0000313|EMBL:EMJ09824.1} OS=Prunus persica (Peach) PE=4 SV=1	hypothetical protein PRUPE_ppa021050mg [Prunus persica]
gene7144	2080	2972	2358	713	1605	1245	48.5691	69.681	54.7755	16.6383	37.3455	28.729	0.00158005	-1.03866	down	[E]	Amino acid transport and metabolism	Cellular Component: cytoplasm (GO:0005737);; Biological Process: L-phenylalanine catabolic process (GO:0006559);; Biological Process: cinnamic acid biosynthetic process (GO:0009800);; Molecular Function: phenylalanine ammonia-lyase activity (GO:0045548);;	K10775|0|vvi:100255939|phenylalanine ammonia-lyase-like; K10775 phenylalanine ammonia-lyase [EC:4.3.1.24] (A)	[Q]	Secondary metabolites biosynthesis, transport and catabolism	Phenylalanine ammonia-lyase GN=PAL OS=Pinus taeda (Loblolly pine) PE=3 SV=1	Phenylalanine ammonia-lyase {ECO:0000256|RuleBase:RU003955} OS=Betula platyphylla (Asian white birch) PE=2 SV=1	phenylalanine ammonialyase [Betula platyphylla]
gene25850	26	48	55	85	114	163	3.31439	6.17688	7.26349	10.988	14.3591	21.2029	0.00264754	1.50728	up	[R]	General function prediction only	Molecular Function: nucleotide binding (GO:0000166);; Molecular Function: nucleic acid binding (GO:0003676);;	--	[R]	General function prediction only	40S ribosomal protein S19, mitochondrial (Precursor) GN=RPS19 OS=Arabidopsis thaliana (Mouse-ear cress) PE=1 SV=2	Uncharacterized protein {ECO:0000313|EMBL:KCW55107.1} OS=Eucalyptus grandis (Flooded gum) PE=4 SV=1	PREDICTED: glycine-rich RNA-binding protein 6, mitochondrial-like [Eucalyptus grandis]
gene4155	65	105	100	426	303	372	3.74389	6.05677	5.63792	24.0182	17.0998	21.002	4.32e-14	2.04745	up	[KAD]	--	Molecular Function: DNA binding (GO:0003677);; Molecular Function: chromatin binding (GO:0003682);;	K09422|8.37371e-100|vvi:100261376|	[K]	Transcription	Transcription repressor MYB4 GN=MYB4 OS=Arabidopsis thaliana (Mouse-ear cress) PE=1 SV=1	Uncharacterized protein {ECO:0000313|EnsemblPlants:GLYMA06G16820.1} OS=Glycine max (Soybean) PE=4 SV=1	Myb-related protein 308 [Glycine soja]
gene29739	567	566	627	157	201	332	16.7527	18.2618	19.7385	5.40229	6.08822	11.839	1.58e-09	-1.33126	down	[R]	General function prediction only	Molecular Function: histone acetyltransferase activity (GO:0004402);; Cellular Component: nucleus (GO:0005634);; Biological Process: histone acetylation (GO:0016573);;	K10752|0|tcc:TCM_029035|Transducin family protein / WD-40 repeat family protein; K10752 histone-binding protein RBBP4 (A)	[B]	Chromatin structure and dynamics	WD-40 repeat-containing protein MSI4 GN=F3P11.12 OS=Arabidopsis thaliana (Mouse-ear cress) PE=1 SV=3	Uncharacterized protein {ECO:0000313|EMBL:EXC09145.1} OS=Morus notabilis PE=4 SV=1	hypothetical protein L484_005097 [Morus notabilis]
gene11232	45	39	59	126	111	121	1.64034	1.53773	2.3104	4.50294	4.04433	4.35885	0.00068771	1.34319	up	[O]	Posttranslational modification, protein turnover, chaperones	--	K08900|1.65942e-161|gmx:100787726|probable mitochondrial chaperone BCS1-B-like; K08900 mitochondrial chaperone BCS1 (A)	[O]	Posttranslational modification, protein turnover, chaperones	ATP-dependent zinc metalloprotease FTSH 4, mitochondrial (Precursor) GN=FTSH4 OS=Arabidopsis thaliana (Mouse-ear cress) PE=1 SV=2	Uncharacterized protein {ECO:0000313|EnsemblPlants:GLYMA11G07640.1} OS=Glycine max (Soybean) PE=3 SV=1	PREDICTED: probable mitochondrial chaperone BCS1-B-like [Glycine max]
gene3735	3516	3415	3244	1154	1509	1312	143.923	143.352	143.232	63.9647	78.3684	68.73	3.89e-14	-1.33713	down	[G]	Carbohydrate transport and metabolism	Biological Process: myo-inositol hexakisphosphate biosynthetic process (GO:0010264);; Molecular Function: kinase activity (GO:0016301);; Biological Process: phosphorylation (GO:0016310);; Molecular Function: phosphotransferase activity, alcohol group as acceptor (GO:0016773);; Biological Process: cellular macromolecule metabolic process (GO:0044260);; Biological Process: nucleic acid metabolic pr…	--	[G]	Carbohydrate transport and metabolism	--	Uncharacterized protein {ECO:0000313|EMBL:EMJ06539.1} OS=Prunus persica (Peach) PE=4 SV=1	hypothetical protein PRUPE_ppa007051mg [Prunus persica]
gene2174	97	134	141	26	40	50	3.22617	4.43946	4.68752	0.863755	1.34202	1.69617	3.28e-05	-1.66249	down	--	--	Biological Process: fatty acid metabolic process (GO:0006631);; Cellular Component: plastid (GO:0009536);; Molecular Function: oxidoreductase activity (GO:0016491);; Molecular Function: metal ion binding (GO:0046872);;	K03921|1.96003e-180|vvi:100242444|acyl-[acyl-carrier-protein] desaturase, chloroplastic; K03921 acyl-[acyl-carrier-protein] desaturase [EC:1.14.19.2] (A)	--	--	Acyl-[acyl-carrier-protein] desaturase, chloroplastic (Precursor) OS=Ricinus communis (Castor bean) PE=1 SV=1	Acyl-[acyl-carrier-protein] desaturase {ECO:0000313|EMBL:EXB88327.1} OS=Morus notabilis PE=4 SV=1	Acyl-[acyl-carrier-protein] desaturase [Morus notabilis]
gene19592	7591	8576	6470	2473	3862	3154	239.684	272.291	204.332	79.4605	124.701	100.619	3.83e-09	-1.23573	down	--	--	Molecular Function: enzyme inhibitor activity (GO:0004857);; Cellular Component: cell wall (GO:0005618);; Cellular Component: plasma membrane (GO:0005886);; Molecular Function: pectinesterase activity (GO:0030599);; Biological Process: cell wall modification (GO:0042545);; Biological Process: negative regulation of catalytic activity (GO:0043086);; Molecular Function: aspartyl esterase activity (…	K01051|0|pmum:103327552|pectinesterase 3; K01051 pectinesterase [EC:3.1.1.11] (A)	--	--	Pectinesterase 3 (Precursor) GN=MPE3 OS=Phaseolus vulgaris (Kidney bean) PE=2 SV=1	Pectinesterase {ECO:0000256|RuleBase:RU000589} OS=Populus trichocarpa (Western balsam poplar) PE=3 SV=1	PREDICTED: pectinesterase 3-like [Populus euphratica]
gene2438	56	64	57	20	27	9	0.650222	0.749817	0.67161	0.23849	0.325895	0.11543	0.00399607	-1.64269	down	[L]	Replication, recombination and repair	--	K10742|0|pxb:103929759|DNA replication ATP-dependent helicase/nuclease DNA2; K10742 DNA replication ATP-dependent helicase Dna2 [EC:3.6.4.12] (A)	[L]	Replication, recombination and repair	--	Putative uncharacterized protein {ECO:0000313|EMBL:CCB43953.1} OS=Vitis vinifera (Grape) PE=4 SV=1	PREDICTED: DNA replication ATP-dependent helicase/nuclease DNA2 isoform X3 [Vitis vinifera]
gene13689	2	3	0	56	217	69	0.148333	0.197847	0	4.16526	15.5026	4.82756	0.00156054	6.11321	up	--	--	--	K01183|1.19066e-80|gmx:100787480|chitotriosidase-1-like; K01183 chitinase [EC:3.2.1.14] (A)	[G]	Carbohydrate transport and metabolism	G-type lectin S-receptor-like serine/threonine-protein kinase At4g03230 (Precursor) GN=At4g03230 OS=Arabidopsis thaliana (Mouse-ear cress) PE=3 SV=3	Uncharacterized protein {ECO:0000313|EMBL:EEF03123.2} OS=Populus trichocarpa (Western balsam poplar) PE=4 SV=2	PREDICTED: chitotriosidase-1-like [Glycine max]
gene11383	58	53	56	138	108	149	8.16636	7.70668	7.97756	19.6924	15.1573	20.418	0.0007968	1.26216	up	--	--	--	--	--	--	Uncharacterized protein At1g08160 GN=At1g08160 OS=Arabidopsis thaliana (Mouse-ear cress) PE=2 SV=1	Uncharacterized protein {ECO:0000313|EMBL:KDP29882.1} OS=Jatropha curcas (Barbados nut) PE=4 SV=1	hypothetical protein JCGZ_19149 [Jatropha curcas]
gene26007	1096	1436	919	172	265	281	101.687	128.963	81.1365	14.2033	21.8674	27.1325	3.92e-10	-2.24585	down	--	--	Biological Process: metal ion transport (GO:0030001);; Molecular Function: metal ion binding (GO:0046872);;	--	[P]	Inorganic ion transport and metabolism	Heavy metal-associated isoprenylated plant protein 26 (Precursor) GN=F20M13.140 OS=Arabidopsis thaliana (Mouse-ear cress) PE=1 SV=1	Heavy metal transport/detoxification domain-containing protein {ECO:0000313|EMBL:EOX92197.1} OS=Theobroma cacao (Cacao) PE=4 SV=1	Heavy metal transport/detoxification domain-containing protein [Theobroma cacao]
gene17391	1002	669	1022	4094	4480	5167	65.8876	44.0272	67.7201	271.48	294.97	336.754	9.7e-35	2.37053	up	--	--	--	--	--	--	--	Uncharacterized protein {ECO:0000313|EMBL:EEF00223.1} OS=Populus trichocarpa (Western balsam poplar) PE=4 SV=1	PREDICTED: uncharacterized protein LOC100855285 [Vitis vinifera]
gene20847	52	50	97	215	171	265	3.37754	3.2237	6.29698	13.8527	10.949	16.7007	1.87e-06	1.72918	up	[I]	Lipid transport and metabolism	Biological Process: metabolic process (GO:0008152);; Molecular Function: hydrolase activity (GO:0016787);;	K14493|0|csv:101213253|GID1a; gibberellin receptor GID1C-like; K14493 gibberellin receptor GID1 [EC:3.-.-.-] (A)	[V]	Defense mechanisms	Gibberellin receptor GID1C GN=F21A20.30 OS=Arabidopsis thaliana (Mouse-ear cress) PE=1 SV=1	Uncharacterized protein {ECO:0000313|EMBL:KGN66124.1} OS=Cucumis sativus (Cucumber) PE=4 SV=1	PREDICTED: gibberellin receptor GID1C-like [Cucumis sativus]
gene23171	44	50	32	404	776	650	4.68564	5.30193	3.3844	43.9983	83.3662	68.7896	1.96e-11	3.87892	up	--	--	--	--	--	--	--	Uncharacterized protein {ECO:0000313|EMBL:EXC31394.1} OS=Morus notabilis PE=4 SV=1	hypothetical protein L484_017676 [Morus notabilis]
gene21402	3519	3950	3894	7388	7940	8155	146.919	166.58	162.509	313.561	334.116	329.758	3.26e-09	1.06645	up	[R]	General function prediction only	Molecular Function: zinc ion binding (GO:0008270);; Molecular Function: oxidoreductase activity (GO:0016491);; Biological Process: oxidation-reduction process (GO:0055114);;	K07119|0|vvi:100256090|NADP-dependent alkenal double bond reductase P2-like; K07119 (A)	[R]	General function prediction only	2-alkenal reductase (NADP(+)-dependent) GN=DBR OS=Nicotiana tabacum (Common tobacco) PE=1 SV=1	Putative uncharacterized protein {ECO:0000313|EMBL:CAN61471.1} OS=Vitis vinifera (Grape) PE=4 SV=1	PREDICTED: 2-alkenal reductase (NADP(+)-dependent) [Vitis vinifera]
gene11254	4	8	0	31	39	80	0.581249	1.13427	0.000144537	4.39647	5.4646	11.0279	0.000716264	3.66557	up	--	--	--	--	--	--	--	Uncharacterized protein {ECO:0000313|EMBL:KDP45496.1} OS=Jatropha curcas (Barbados nut) PE=4 SV=1	hypothetical protein JCGZ_09745 [Jatropha curcas]
gene22114	755	810	757	124	180	180	44.2795	46.3362	40.4064	6.5425	9.281	12.5329	2.42e-27	-2.24345	down	[S]	Function unknown	--	--	[T]	Signal transduction mechanisms	--	Uncharacterized protein {ECO:0000313|EMBL:KDO60101.1} OS=Citrus sinensis (Sweet orange) PE=4 SV=1	PREDICTED: traB domain-containing protein isoform X2 [Vitis vinifera]
gene9681	33	14	30	392	201	202	1.25358	0.531664	1.16311	14.8902	7.65074	7.5307	1.38e-05	3.38856	up	--	--	Biological Process: negative regulation of cytokinin-activated signaling pathway (GO:0080037);;	--	[R]	General function prediction only	F-box/kelch-repeat protein SKIP20 GN=SKIP20 OS=Arabidopsis thaliana (Mouse-ear cress) PE=1 SV=1	Putative uncharacterized protein {ECO:0000313|EMBL:EEF33182.1} OS=Ricinus communis (Castor bean) PE=4 SV=1	conserved hypothetical protein [Ricinus communis]
gene27688	2026	2152	1728	446	517	541	104.889	113.209	86.1937	21.2285	26.8738	34.1928	4.04e-27	-1.95395	down	--	--	Molecular Function: protein kinase activity (GO:0004672);; Biological Process: cellular process (GO:0009987);;	K04733|5.90785e-55|mdm:103446651|G-type lectin S-receptor-like serine/threonine-protein kinase SD1-1; K04733 interleukin-1 receptor-associated kinase 4 [EC:2.7.11.1] (A)	--	--	G-type lectin S-receptor-like serine/threonine-protein kinase RKS1 (Precursor) GN=RKS1 OS=Arabidopsis thaliana (Mouse-ear cress) PE=3 SV=3	Serine/threonine-protein kinase {ECO:0000256|PIRNR:PIRNR000641} OS=Prunus persica (Peach) PE=3 SV=1	PREDICTED: G-type lectin S-receptor-like serine/threonine-protein kinase SD1-1 [Malus domestica]
gene2290	1715	1721	1697	649	674	647	37.6769	37.4677	36.9562	14.1	14.6844	13.9906	5.04e-14	-1.36233	down	[S]	Function unknown	Cellular Component: chloroplast thylakoid (GO:0009534);; Cellular Component: chloroplast envelope (GO:0009941);; Biological Process: regulation of proton transport (GO:0010155);; Biological Process: carotenoid biosynthetic process (GO:0016117);; Biological Process: carotene biosynthetic process (GO:0016120);; Molecular Function: phytoene dehydrogenase activity (GO:0016166);; Molecular Function: c…	K02293|0|vvi:100240685|PDS1; phytoene desaturase; K02293 15-cis-phytoene desaturase [EC:1.3.5.5] (A)	[Q]	Secondary metabolites biosynthesis, transport and catabolism	15-cis-phytoene desaturase, chloroplastic/chromoplastic (Precursor) GN=PDS OS=Arabidopsis thaliana (Mouse-ear cress) PE=1 SV=1	Phytoene desaturase {ECO:0000313|EMBL:ABG77271.2} OS=Carica papaya (Papaya) PE=2 SV=2	phytoene desaturase [Carica papaya]
gene9485	534	586	621	226	275	287	30.7283	33.313	35.7108	12.8319	15.5305	16.3611	8.49e-08	-1.1247	down	[KR]	--	--	--	--	--	Acetyltransferase NSI GN=NSI OS=Arabidopsis thaliana (Mouse-ear cress) PE=1 SV=1	Uncharacterized protein {ECO:0000313|EMBL:ESW12040.1} OS=Phaseolus vulgaris (Kidney bean) PE=4 SV=1	Acetyltransferase NSI [Glycine soja]
gene1742	1143	1584	1353	3269	3472	3489	72.8978	102.358	80.8707	184.272	201.613	197.931	2.62e-14	1.34529	up	[IQR]	--	--	K08081|1.92729e-35|pper:PRUPE_ppa015172mg|hypothetical protein; K08081 Tropinone reductase 1 [EC:1.1.1.206] (A)	[R]	General function prediction only	Tropinone reductase homolog At1g07440 GN=At1g07440 OS=Arabidopsis thaliana (Mouse-ear cress) PE=1 SV=1	Uncharacterized protein {ECO:0000313|EMBL:EMJ07409.1} OS=Prunus persica (Peach) PE=4 SV=1	PREDICTED: tropinone reductase homolog At1g07440-like isoform X2 [Camelina sativa]
gene1598	91	118	107	38	29	19	4.99081	8.2803	7.40859	3.31369	1.99783	0.81055	2.28e-05	-1.85827	down	--	--	--	--	--	--	Probable WRKY transcription factor 47 GN=WRKY47 OS=Arabidopsis thaliana (Mouse-ear cress) PE=2 SV=2	WRKY family transcription factor, putative {ECO:0000313|EMBL:EOX95465.1} OS=Theobroma cacao (Cacao) PE=4 SV=1	putative WRKY transcription factor 42 -like protein [Gossypium arboreum]
gene211	3	4	1	33	80	30	0.102804	0.107561	0.0515903	0.878794	2.09772	0.791037	0.000884987	4.17748	up	[RTKL]	--	Molecular Function: binding (GO:0005488);; Biological Process: response to metal ion (GO:0010038);; Molecular Function: transferase activity, transferring phosphorus-containing groups (GO:0016772);; Cellular Component: cell part (GO:0044464);;	--	--	--	Wall-associated receptor kinase-like 10 (Precursor) GN=WAKL10 OS=Arabidopsis thaliana (Mouse-ear cress) PE=2 SV=1	Uncharacterized protein {ECO:0000313|EMBL:ERP50034.1} OS=Populus trichocarpa (Western balsam poplar) PE=4 SV=1	PREDICTED: wall-associated receptor kinase-like 22 [Prunus mume]
gene14673	1304	1012	1286	445	532	567	134.176	103.419	128.056	44.1684	54.4002	57.9234	8.21e-11	-1.20295	down	--	--	Biological Process: pentose-phosphate shunt (GO:0006098);; Biological Process: rRNA processing (GO:0006364);; Biological Process: unsaturated fatty acid biosynthetic process (GO:0006636);; Biological Process: response to cold (GO:0009409);; Cellular Component: chloroplast thylakoid membrane (GO:0009535);; Cellular Component: chloroplast thylakoid lumen (GO:0009543);; Cellular Component: chloropla…	--	--	--	Thylakoid lumenal 16.5 kDa protein, chloroplastic (Precursor) GN=At4g02530 OS=Arabidopsis thaliana (Mouse-ear cress) PE=1 SV=3	Thylakoid lumenal 16.5 kDa protein, chloroplast, putative {ECO:0000313|EMBL:EEF35210.1} OS=Ricinus communis (Castor bean) PE=4 SV=1	Thylakoid lumenal 16.5 kDa protein, chloroplast precursor, putative [Ricinus communis]
gene29532	165	102	127	31	52	42	1.6207	1.02313	1.25071	0.303405	0.525016	0.434619	2.59e-05	-1.63767	down	--	--	Molecular Function: motor activity (GO:0003774);; Molecular Function: actin binding (GO:0003779);; Molecular Function: ATP binding (GO:0005524);; Cellular Component: plasmodesma (GO:0009506);; Biological Process: trichome branching (GO:0010091);; Biological Process: fruit development (GO:0010154);; Cellular Component: myosin complex (GO:0016459);; Biological Process: actin filament-based movement…	K10357|0|pop:POPTR_0001s20640g|plant myosin MYS1 family protein; K10357 myosin V (A)	[Z]	Cytoskeleton	Myosin-17 GN=F7C8.80 OS=Arabidopsis thaliana (Mouse-ear cress) PE=1 SV=2	Plant myosin MYS1 family protein {ECO:0000313|EMBL:ERP65852.1} OS=Populus trichocarpa (Western balsam poplar) PE=4 SV=1	plant myosin MYS1 family protein [Populus trichocarpa]
gene1073	735	903	788	2204	2668	2188	20.4001	24.9937	21.6353	60.6538	73.6287	60.8306	1.69e-18	1.55984	up	[G]	Carbohydrate transport and metabolism	Cellular Component: phosphopyruvate hydratase complex (GO:0000015);; Molecular Function: magnesium ion binding (GO:0000287);; Molecular Function: phosphopyruvate hydratase activity (GO:0004634);; Biological Process: glycolytic process (GO:0006096);; Cellular Component: chloroplast stroma (GO:0009570);; Biological Process: trichome morphogenesis (GO:0010090);;	K01689|0|pmum:103342240|enolase 1, chloroplastic; K01689 enolase [EC:4.2.1.11] (A)	[G]	Carbohydrate transport and metabolism	Enolase 1, chloroplastic (Precursor) GN=ENO1 OS=Arabidopsis thaliana (Mouse-ear cress) PE=1 SV=1	Uncharacterized protein {ECO:0000313|EMBL:EMJ11158.1} OS=Prunus persica (Peach) PE=3 SV=1	hypothetical protein PRUPE_ppa004863mg [Prunus persica]
gene19126	402	275	260	1118	763	766	13.254	9.51437	7.97736	36.855	25.5532	26.0234	1.02e-05	1.5188	up	[G]	Carbohydrate transport and metabolism	Molecular Function: magnesium ion binding (GO:0000287);; Molecular Function: monooxygenase activity (GO:0004497);; Cellular Component: chloroplast (GO:0009507);; Biological Process: photorespiration (GO:0009853);; Molecular Function: ribulose-bisphosphate carboxylase activity (GO:0016984);; Biological Process: reductive pentose-phosphate cycle (GO:0019253);; Biological Process: oxidation-reductio…	K01601|0|pmum:103343922|ribulose bisphosphate carboxylase large chain; K01601 ribulose-bisphosphate carboxylase large chain [EC:4.1.1.39] (A)	--	--	Ribulose bisphosphate carboxylase large chain {ECO:0000255|HAMAP-Rule:MF_01338} (Precursor) OS=Betula papyrifera (Paper birch) PE=3 SV=1	Ribulose bisphosphate carboxylase large chain {ECO:0000256|HAMAP-Rule:MF_01338} OS=Trigonobalanus doichangensis PE=3 SV=1	ribulose 1,5-bisphosphate carboxylase/oxygenase large subunit (chloroplast) [Trigonobalanus doichangensis]
gene17984	442	497	432	180	157	166	24.1652	27.192	23.3424	9.57933	8.26831	9.10471	2.86e-10	-1.4269	down	--	--	--	--	[R]	General function prediction only	Ankyrin repeat-containing protein At5g02620 GN=At5g02620 OS=Arabidopsis thaliana (Mouse-ear cress) PE=1 SV=1	Uncharacterized protein {ECO:0000313|EMBL:EMJ14389.1} OS=Prunus persica (Peach) PE=4 SV=1	PREDICTED: uncharacterized protein LOC103330686 [Prunus mume]
gene27453	2	0	0	55	32	49	0.137316	0	0.0453582	2.63717	1.52412	2.3002	7.23e-10	6.11174	up	--	--	Biological Process: metabolic process (GO:0008152);; Molecular Function: trans-zeatin O-beta-D-glucosyltransferase activity (GO:0050403);; Molecular Function: cis-zeatin O-beta-D-glucosyltransferase activity (GO:0050502);;	--	[GC]	--	7-deoxyloganetin glucosyltransferase GN=UGT85A23 OS=Catharanthus roseus (Madagascar periwinkle) PE=1 SV=1	Uncharacterized protein {ECO:0000313|EMBL:EMJ16494.1} OS=Prunus persica (Peach) PE=3 SV=1	PREDICTED: UDP-glycosyltransferase 85A3-like [Fragaria vesca subsp. vesca]
gene18131	83	129	62	19	13	8	8.89537	13.7526	7.37233	2.28435	1.57115	0.888113	3.32e-05	-2.7561	down	--	--	--	--	--	--	--	Uncharacterized protein {ECO:0000313|EnsemblPlants:GLYMA13G33470.1} OS=Glycine max (Soybean) PE=4 SV=2	--
gene30105	309	269	258	108	92	83	1.40378	1.22497	1.16364	0.490127	0.421529	0.379007	1.86e-08	-1.54296	down	[Z]	Cytoskeleton	Molecular Function: microtubule motor activity (GO:0003777);; Molecular Function: ATP binding (GO:0005524);; Cellular Component: kinesin complex (GO:0005871);; Cellular Component: microtubule (GO:0005874);; Biological Process: microtubule-based movement (GO:0007018);; Molecular Function: microtubule binding (GO:0008017);;	K10400|0|pmum:103335430|phragmoplast orienting kinesin 2; K10400 kinesin family member 15 (A)	[Z]	Cytoskeleton	Phragmoplast orienting kinesin 2 GN=POK2 OS=Arabidopsis thaliana (Mouse-ear cress) PE=2 SV=1	Kinesin-like protein {ECO:0000256|RuleBase:RU000394} OS=Prunus persica (Peach) PE=3 SV=1	PREDICTED: phragmoplast orienting kinesin 2 [Prunus mume]
gene10016	352	321	373	711	729	642	5.03658	4.5923	5.29905	10.1118	10.3214	9.17858	4.74e-07	1.01216	up	[RTKL]	--	Molecular Function: protein kinase activity (GO:0004672);; Biological Process: phosphorylation (GO:0016310);;	--	[R]	General function prediction only	Serine/threonine-protein kinase KIPK GN=KIPK OS=Arabidopsis thaliana (Mouse-ear cress) PE=1 SV=1	Serine/threonine-protein kinase KIPK {ECO:0000313|EMBL:EXB53712.1} OS=Morus notabilis PE=4 SV=1	Serine/threonine-protein kinase KIPK [Morus notabilis]
gene7065	506	604	540	1569	1876	1677	21.7829	27.0199	23.0501	69.5591	84.6258	72.4801	7.98e-20	1.65313	up	[EH]	--	Biological Process: branched-chain amino acid metabolic process (GO:0009081);; Molecular Function: L-leucine transaminase activity (GO:0052654);; Molecular Function: L-valine transaminase activity (GO:0052655);; Molecular Function: L-isoleucine transaminase activity (GO:0052656);;	K00826|5.55069e-172|pmum:103334949|branched-chain-amino-acid aminotransferase 6-like; K00826 branched-chain amino acid aminotransferase [EC:2.6.1.42] (A)	[E]	Amino acid transport and metabolism	Branched-chain-amino-acid aminotransferase 6 GN=BCAT6 OS=Arabidopsis thaliana (Mouse-ear cress) PE=1 SV=1	Branched-chain-amino-acid aminotransferase {ECO:0000256|RuleBase:RU004517} OS=Prunus persica (Peach) PE=3 SV=1	PREDICTED: branched-chain-amino-acid aminotransferase 6-like [Prunus mume]
gene20170	0	2	0	70	101	74	0	0.0604175	0	2.08869	3.00975	2.20901	1.15e-17	6.95551	up	[C]	Energy production and conversion	--	--	--	--	Cannabidiolic acid synthase-like 1 (Precursor) GN=CBDAS2 OS=Cannabis sativa (Hemp) PE=2 SV=1	FAD-binding domain-containing family protein {ECO:0000313|EMBL:ERP67051.1} OS=Populus trichocarpa (Western balsam poplar) PE=4 SV=1	FAD-binding domain-containing family protein [Populus trichocarpa]
gene19236	780	760	907	408	310	339	50.3904	52.3243	61.2003	29.0988	21.4667	19.2123	1.18e-09	-1.19135	down	--	--	Biological Process: transport (GO:0006810);; Biological Process: protein localization (GO:0008104);; Cellular Component: membrane (GO:0016020);;	K10949|5.7214e-94|tcc:TCM_025440|Endoplasmic reticulum retention defective 2B; K10949 ER lumen protein retaining receptor (A)	[U]	Intracellular trafficking, secretion, and vesicular transport	ER lumen protein-retaining receptor B GN=ERD2B OS=Arabidopsis thaliana (Mouse-ear cress) PE=1 SV=1	ER lumen protein-retaining receptor {ECO:0000256|RuleBase:RU000634} OS=Theobroma cacao (Cacao) PE=3 SV=1	Endoplasmic reticulum retention defective 2B [Theobroma cacao]
gene2052	1091	514	1087	126	168	262	34.2323	16.261	33.1808	3.98576	5.28869	11.5725	0.00019468	-2.25597	down	[Q]	Secondary metabolites biosynthesis, transport and catabolism	Molecular Function: binding (GO:0005488);; Biological Process: ion transport (GO:0006811);; Molecular Function: oxidoreductase activity (GO:0016491);; Biological Process: response to stimulus (GO:0050896);;	--	[QI]	--	Cytochrome P450 87A3 GN=OSJNBa0088I22.16 OS=Oryza sativa subsp. japonica (Rice) PE=2 SV=3	Uncharacterized protein {ECO:0000313|EMBL:ERN19347.1} OS=Amborella trichopoda PE=3 SV=1	PREDICTED: cytochrome P450 87A3-like [Vitis vinifera]
gene14088	152	52	117	2	18	2	21.4702	7.58215	16.16	0.286555	2.54191	0.381255	6.19e-05	-3.85351	down	--	--	--	--	--	--	Fasciclin-like arabinogalactan protein 11 (Precursor) GN=FLA11 OS=Arabidopsis thaliana (Mouse-ear cress) PE=2 SV=2	Putative uncharacterized protein {ECO:0000313|EMBL:CAN60933.1} (Fragment) OS=Vitis vinifera (Grape) PE=4 SV=1	PREDICTED: fasciclin-like arabinogalactan protein 11 [Nelumbo nucifera]
gene8034	5540	4744	3879	1871	2337	1931	69.593	58.2475	48.5732	23.1117	29.1543	23.5367	2.05e-07	-1.18683	down	[M]	Cell wall/membrane/envelope biogenesis	Cellular Component: integral component of membrane (GO:0016021);; Molecular Function: cellulose synthase (UDP-forming) activity (GO:0016760);; Biological Process: cellulose biosynthetic process (GO:0030244);;	--	--	--	Cellulose synthase-like protein D3 GN=T17B22.26 OS=Arabidopsis thaliana (Mouse-ear cress) PE=1 SV=1	Cellulose synthase-like protein D3 {ECO:0000313|EMBL:EXB29156.1} OS=Morus notabilis PE=4 SV=1	Cellulose synthase-like protein D3 [Morus notabilis]
gene2183	463	562	446	1527	1431	1066	11.8993	15.2489	11.3816	38.9236	37.5069	29.8602	3.38e-09	1.47105	up	--	--	Molecular Function: nucleic acid binding (GO:0003676);; Biological Process: nucleobase-containing compound metabolic process (GO:0006139);; Molecular Function: 3'-5' exonuclease activity (GO:0008408);;	--	[L]	Replication, recombination and repair	Werner Syndrome-like exonuclease GN=F18A5.260 OS=Arabidopsis thaliana (Mouse-ear cress) PE=1 SV=1	Uncharacterized protein {ECO:0000313|EMBL:KDP23413.1} OS=Jatropha curcas (Barbados nut) PE=4 SV=1	hypothetical protein JCGZ_23246 [Jatropha curcas]
gene9141	0	10	2	55	35	50	0	0.360961	0.105282	1.99413	1.27547	1.79053	1.96e-06	3.5645	up	[GC]	--	Biological Process: metabolic process (GO:0008152);; Molecular Function: UDP-glucosyltransferase activity (GO:0035251);;	--	[GC]	--	Scopoletin glucosyltransferase GN=TOGT1 OS=Nicotiana tabacum (Common tobacco) PE=1 SV=1	Uncharacterized protein {ECO:0000313|EMBL:ESR36209.1} OS=Citrus clementina PE=3 SV=1	hypothetical protein CICLE_v10028305mg [Citrus clementina]
gene22765	60	88	79	244	279	246	1.82651	5.03129	3.10764	7.42256	8.49364	8.84563	6.4e-10	1.779	up	--	--	--	--	--	--	--	Uncharacterized protein {ECO:0000313|EMBL:ERP66828.1} OS=Populus trichocarpa (Western balsam poplar) PE=4 SV=1	PREDICTED: uncharacterized protein LOC103496084 [Cucumis melo]
gene4858	4027	3179	3596	1190	1617	1780	122.535	98.5761	115.532	36.8362	49.0511	55.2473	1.73e-11	-1.21648	down	[Z]	Cytoskeleton	Molecular Function: GTPase activity (GO:0003924);; Molecular Function: structural constituent of cytoskeleton (GO:0005200);; Molecular Function: GTP binding (GO:0005525);; Cellular Component: cytoplasm (GO:0005737);; Cellular Component: microtubule (GO:0005874);; Biological Process: GTP catabolic process (GO:0006184);; Biological Process: microtubule-based process (GO:0007017);; Biological Proces…	K07375|1.59313e-144|pop:POPTR_1327s00200g|hypothetical protein; K07375 tubulin beta (A)	[Z]	Cytoskeleton	Tubulin beta-6 chain OS=Oryza sativa subsp. japonica (Rice) PE=2 SV=1	Tubulin beta-1 chain {ECO:0000313|EMBL:KFM24287.1} OS=Auxenochlorella protothecoides (Green microalga) PE=3 SV=1	Tubulin beta-6 chain [Gossypium arboreum]
gene12373	355	177	364	74	115	129	27.1337	13.7	27.1995	5.69594	8.78879	9.87673	0.00455822	-1.47568	down	--	--	Molecular Function: peroxidase activity (GO:0004601);; Biological Process: response to oxidative stress (GO:0006979);; Cellular Component: plant-type cell wall (GO:0009505);; Biological Process: glucuronoxylan metabolic process (GO:0010413);; Molecular Function: heme binding (GO:0020037);; Biological Process: xylan biosynthetic process (GO:0045492);; Molecular Function: metal ion binding (GO:0046…	K00430|0|cit:102617846|peroxidase 64-like; K00430 peroxidase [EC:1.11.1.7] (A)	--	--	Peroxidase 64 (Precursor) GN=MJC20.29 OS=Arabidopsis thaliana (Mouse-ear cress) PE=1 SV=1	Uncharacterized protein {ECO:0000313|EMBL:KDO84943.1} OS=Citrus sinensis (Sweet orange) PE=3 SV=1	PREDICTED: peroxidase 64-like [Citrus sinensis]
gene16779	192	163	193	371	331	433	6.3489	5.35779	6.74364	12.521	11.3985	14.2139	5.57e-06	1.07028	up	--	--	--	--	--	--	Protein FLX-like 3 OS=Arabidopsis thaliana (Mouse-ear cress) PE=1 SV=1	Uncharacterized protein {ECO:0000313|EMBL:EMJ24908.1} OS=Prunus persica (Peach) PE=4 SV=1	hypothetical protein PRUPE_ppa010108mg [Prunus persica]
gene6872	28	34	26	2	6	8	1.66741	2.05389	1.56449	0.12114	0.39825	0.486429	0.00447589	-2.44063	down	--	--	Molecular Function: transferase activity, transferring phosphorus-containing groups (GO:0016772);;	--	--	--	Wall-associated receptor kinase 2 (Precursor) GN=WAK2 OS=Arabidopsis thaliana (Mouse-ear cress) PE=1 SV=1	Putative uncharacterized protein {ECO:0000313|EMBL:CCB43294.1} OS=Vitis vinifera (Grape) PE=4 SV=1	unnamed protein product [Vitis vinifera]
gene21944	38	138	42	13490	12536	8058	5.9579	21.4677	6.30824	2050.6	1867.1	1208.37	1.04e-36	7.30778	up	--	--	Molecular Function: oxidoreductase activity (GO:0016491);; Molecular Function: metal ion binding (GO:0046872);;	--	--	--	Germin-like protein subfamily 1 member 7 (Precursor) GN=At3g05950 OS=Arabidopsis thaliana (Mouse-ear cress) PE=2 SV=1	RmlC-like cupins superfamily protein {ECO:0000313|EMBL:EOY10786.1} OS=Theobroma cacao (Cacao) PE=4 SV=1	RmlC-like cupins superfamily protein [Theobroma cacao]
gene11202	286	246	298	689	880	848	14.1561	12.0906	15.012	34.1592	43.6137	41.3779	2.95e-15	1.5609	up	--	--	--	K16190|1.62431e-179|pmum:103329780|glucuronokinase 1; K16190 glucuronokinase [EC:2.7.1.43] (A)	--	--	Glucuronokinase 1 GN=GLCAK1 OS=Arabidopsis thaliana (Mouse-ear cress) PE=1 SV=1	Putative uncharacterized protein {ECO:0000313|EMBL:CCB58456.1} OS=Vitis vinifera (Grape) PE=3 SV=1	PREDICTED: glucuronokinase 1-like [Nelumbo nucifera]
gene6788	1218	1187	938	502	578	475	27.2586	26.8291	20.9657	11.3353	12.9989	10.4999	6.39e-09	-1.085	down	[M]	Cell wall/membrane/envelope biogenesis	Cellular Component: membrane (GO:0016020);; Molecular Function: transferase activity, transferring glycosyl groups (GO:0016757);;	--	--	--	Cellulose synthase-like protein B4 GN=CSLB4 OS=Arabidopsis thaliana (Mouse-ear cress) PE=3 SV=1	Cellulose synthase-like B3, putative {ECO:0000313|EMBL:EOX93248.1} OS=Theobroma cacao (Cacao) PE=4 SV=1	PREDICTED: cellulose synthase-like protein H1 isoform X2 [Cucumis melo]
gene22143	144	151	168	711	475	607	4.86828	4.99839	5.8416	24.3817	16.1189	20.1728	4.04e-11	1.97335	up	--	--	Molecular Function: phosphoprotein phosphatase activity (GO:0004721);;	--	[R]	General function prediction only	Plant intracellular Ras-group-related LRR protein 3 GN=PIRL3 OS=Arabidopsis thaliana (Mouse-ear cress) PE=2 SV=1	Uncharacterized protein {ECO:0000313|EMBL:EMJ27719.1} OS=Prunus persica (Peach) PE=4 SV=1	PREDICTED: plant intracellular Ras-group-related LRR protein 3 [Prunus mume]
gene25235	397	394	368	187	178	145	12.6255	12.224	10.9938	5.54594	5.44229	4.44855	7.96e-07	-1.165	down	[T]	Signal transduction mechanisms	Molecular Function: protein serine/threonine phosphatase activity (GO:0004722);; Biological Process: protein dephosphorylation (GO:0006470);; Molecular Function: metal ion binding (GO:0046872);;	K14803|0|pmum:103340309|probable protein phosphatase 2C 47; K14803 protein phosphatase 2C homolog 2/3 [EC:3.1.3.16] (A)	[T]	Signal transduction mechanisms	Probable protein phosphatase 2C 47 GN=At3g51470 OS=Arabidopsis thaliana (Mouse-ear cress) PE=1 SV=1	Uncharacterized protein {ECO:0000313|EMBL:EMJ03347.1} OS=Prunus persica (Peach) PE=4 SV=1	PREDICTED: probable protein phosphatase 2C 47 [Prunus mume]
gene26446	862	822	742	335	380	277	31.4363	30.4052	27.2963	12.3965	14.0752	10.0102	9.92e-11	-1.27121	down	--	--	Biological Process: MAPK cascade (GO:0000165);; Biological Process: respiratory burst involved in defense response (GO:0002679);; Molecular Function: peroxidase activity (GO:0004601);; Molecular Function: iron ion binding (GO:0005506);; Molecular Function: calcium ion binding (GO:0005509);; Cellular Component: integral component of plasma membrane (GO:0005887);; Biological Process: protein target…	K13447|0|pmum:103337595|respiratory burst oxidase homolog protein A; K13447 respiratory burst oxidase [EC:1.6.3.- 1.11.1.-] (A)	[PQ]	--	Respiratory burst oxidase homolog protein A GN=RBOHA OS=Solanum tuberosum (Potato) PE=1 SV=1	Uncharacterized protein {ECO:0000313|EMBL:EMJ11597.1} OS=Prunus persica (Peach) PE=4 SV=1	PREDICTED: respiratory burst oxidase homolog protein A [Prunus mume]
Betula_platyphylla_newGene_2003	396	553	436	200	267	189	13.9223	19.3892	15.0336	7.887	10.8068	8.19403	1.84e-05	-1.05974	down	--	--	--	--	--	--	Putative disease resistance protein At4g11170 GN=At4g11170 OS=Arabidopsis thaliana (Mouse-ear cress) PE=2 SV=1	--	PREDICTED: TMV resistance protein N-like [Prunus mume]
gene12354	2	11	9	81	155	82	0.233596	0.907176	0.777935	6.54682	12.2752	6.48177	8.67e-07	3.86975	up	--	--	Molecular Function: metalloendopeptidase activity (GO:0004222);; Biological Process: proteolysis (GO:0006508);; Molecular Function: zinc ion binding (GO:0008270);; Cellular Component: extracellular matrix (GO:0031012);;	--	[OW]	--	Metalloendoproteinase 1 (Precursor) OS=Glycine max (Soybean) PE=1 SV=2	Matrixin family protein {ECO:0000313|EMBL:EOY20464.1} OS=Theobroma cacao (Cacao) PE=4 SV=1	Matrixin family protein [Theobroma cacao]
gene21470	15	25	36	227	137	138	3.07362	5.04704	7.16153	45.7293	27.1967	26.4347	4.33e-07	2.74275	up	--	--	--	--	--	--	--	Uncharacterized protein {ECO:0000313|EMBL:EOY31402.1} OS=Theobroma cacao (Cacao) PE=4 SV=1	PREDICTED: uncharacterized protein LOC101297404 [Fragaria vesca subsp. vesca]
gene19709	0	0	0	14	55	23	0.0921132	0	0	1.36283	5.24165	2.16	0.000301603	Inf	up	--	--	--	--	--	--	Protein MIZU-KUSSEI 1 GN=MIZ1 OS=Arabidopsis thaliana (Mouse-ear cress) PE=1 SV=1	Uncharacterized protein {ECO:0000313|EMBL:EMJ22268.1} OS=Prunus persica (Peach) PE=4 SV=1	PREDICTED: protein MIZU-KUSSEI 1-like [Sesamum indicum]
gene10780	102	99	106	33	36	8	1.64075	1.60408	1.93568	0.537024	0.71811	0.153304	1.07e-05	-1.97756	down	--	--	Biological Process: resolution of meiotic recombination intermediates (GO:0000712);; Molecular Function: DNA binding (GO:0003677);; Molecular Function: DNA topoisomerase type I activity (GO:0003917);; Cellular Component: chromosome (GO:0005694);; Biological Process: DNA topological change (GO:0006265);; Biological Process: DNA unwinding involved in DNA replication (GO:0006268);; Biological Proces…	K03165|8.11376e-39|pmum:103327049|DNA topoisomerase 3-alpha; K03165 DNA topoisomerase III [EC:5.99.1.2] (A)	[L]	Replication, recombination and repair	DNA topoisomerase 3-alpha GN=TOP3A OS=Arabidopsis thaliana (Mouse-ear cress) PE=1 SV=1	DNA topoisomerase {ECO:0000256|RuleBase:RU000518} OS=Phaseolus vulgaris (Kidney bean) PE=3 SV=1	PREDICTED: DNA topoisomerase 3-alpha [Prunus mume]
gene21815	1747	1618	1624	465	494	448	21.6303	18.7368	20.2214	5.95438	6.99628	5.36368	5.13e-23	-1.80689	down	[M]	Cell wall/membrane/envelope biogenesis	Biological Process: lipid biosynthetic process (GO:0008610);;	--	--	--	(S)-coclaurine N-methyltransferase OS=Thalictrum flavum subsp. glaucum (Yellow meadow rue) PE=1 SV=1	Uncharacterized protein {ECO:0000313|EMBL:EMJ28210.1} OS=Prunus persica (Peach) PE=4 SV=1	PREDICTED: uncharacterized protein LOC103323914 isoform X3 [Prunus mume]
gene28113	136	168	83	913	1403	1057	4.34184	4.97648	2.33948	29.4077	47.1579	40.0805	1.65e-16	3.14254	up	--	--	Molecular Function: protein kinase activity (GO:0004672);; Biological Process: phosphorylation (GO:0016310);;	--	--	--	Putative leucine-rich repeat receptor-like protein kinase At2g19210 (Precursor) GN=At2g19210 OS=Arabidopsis thaliana (Mouse-ear cress) PE=3 SV=1	Putative LRR receptor-like serine/threonine-protein kinase {ECO:0000313|EMBL:EXB74613.1} OS=Morus notabilis PE=3 SV=1	putative LRR receptor-like serine/threonine-protein kinase [Morus notabilis]
gene10338	2008	1749	1609	6175	9731	4572	25.2288	23.2234	21.6644	78.5897	127.966	63.4542	0.000862769	1.95004	up	[V]	Defense mechanisms	Molecular Function: ATP binding (GO:0005524);; Biological Process: ATP catabolic process (GO:0006200);; Cellular Component: integral component of membrane (GO:0016021);; Molecular Function: ATPase activity, coupled to transmembrane movement of substances (GO:0042626);; Biological Process: transmembrane transport (GO:0055085);;	--	[Q]	Secondary metabolites biosynthesis, transport and catabolism	ABC transporter C family member 3 GN=MJG19.3 OS=Arabidopsis thaliana (Mouse-ear cress) PE=1 SV=1	Uncharacterized protein {ECO:0000313|EMBL:EMJ15201.1} (Fragment) OS=Prunus persica (Peach) PE=3 SV=1	PREDICTED: ABC transporter C family member 3-like [Pyrus x bretschneideri]
Betula_platyphylla_newGene_1616	307	365	362	89	109	78	6.25658	7.18294	6.31843	1.4282	2.00089	1.22753	2.72e-13	-1.88709	down	--	--	--	--	--	--	TMV resistance protein N GN=N OS=Nicotiana glutinosa (Tobacco) PE=1 SV=1	--	PREDICTED: TMV resistance protein N-like [Prunus mume]
gene10186	106	94	112	527	640	437	3.59415	3.00932	4.95446	16.3931	20.6319	14.0274	2.73e-16	2.38051	up	[E]	Amino acid transport and metabolism	Molecular Function: proline dehydrogenase activity (GO:0004657);; Biological Process: glutamate biosynthetic process (GO:0006537);; Biological Process: proline catabolic process (GO:0006562);; Biological Process: oxidation-reduction process (GO:0055114);;	K00318|1.28395e-162|pper:PRUPE_ppa004722mg|hypothetical protein; K00318 proline dehydrogenase [EC:1.5.-.-] (A)	[E]	Amino acid transport and metabolism	Proline dehydrogenase 2, mitochondrial (Precursor) GN=MKD10.10 OS=Arabidopsis thaliana (Mouse-ear cress) PE=2 SV=1	Uncharacterized protein {ECO:0000313|EMBL:EMJ16473.1} OS=Prunus persica (Peach) PE=4 SV=1	hypothetical protein PRUPE_ppa004722mg [Prunus persica]
gene12744	1173	622	1183	224	212	425	79.4514	41.6569	80.5885	15.5557	14.4196	28.7081	0.000532428	-1.76999	down	[IQR]	--	Molecular Function: androstan-3-alpha,17-beta-diol dehydrogenase activity (GO:0047044);; Biological Process: oxidation-reduction process (GO:0055114);;	--	[R]	General function prediction only	Tropinone reductase-like 2 OS=Erythroxylum coca (Coca plant) PE=2 SV=1	Short chain alcohol dehydrogenase {ECO:0000313|EMBL:EOY08382.1} OS=Theobroma cacao (Cacao) PE=3 SV=1	Short chain alcohol dehydrogenase [Theobroma cacao]
gene3775	82	101	97	616	600	548	1.94182	2.73239	2.48746	15.749	15.2165	13.3518	5.53e-32	2.67446	up	--	--	--	K17710|0|tcc:TCM_038303|Pentatricopeptide repeat-containing protein isoform 1; K17710 pentatricopeptide repeat domain-containing protein 1 (A)	[R]	General function prediction only	Pentatricopeptide repeat-containing protein At1g09900 GN=At1g09900 OS=Arabidopsis thaliana (Mouse-ear cress) PE=2 SV=1	Pentatricopeptide repeat-containing protein isoform 2 {ECO:0000313|EMBL:EOY31361.1} OS=Theobroma cacao (Cacao) PE=4 SV=1	Pentatricopeptide repeat-containing protein isoform 2 [Theobroma cacao]
gene15935	152	143	102	450	445	329	2.08546	1.95053	1.38907	6.01627	5.8108	4.42395	2.47e-11	1.64393	up	[R]	General function prediction only	Biological Process: telomere maintenance (GO:0000723);; Molecular Function: transferase activity (GO:0016740);; Biological Process: response to stimulus (GO:0050896);;	K15450|0|pmum:103324538|tRNA wybutosine-synthesizing protein 2/3/4; K15450 tRNA wybutosine-synthesizing protein 3 [EC:2.1.1.282] (A)	[R]	General function prediction only	tRNA wybutosine-synthesizing protein 2 homolog GN=At4g04670 OS=Arabidopsis thaliana (Mouse-ear cress) PE=2 SV=1	Putative uncharacterized protein {ECO:0000313|EMBL:CCB48217.1} OS=Vitis vinifera (Grape) PE=4 SV=1	PREDICTED: tRNA wybutosine-synthesizing protein 2/3/4 isoform X1 [Vitis vinifera]
gene1329	699	607	600	282	284	290	19.6576	16.6187	16.3347	8.65638	9.37715	9.76063	3.38e-08	-1.13529	down	[F]	Nucleotide transport and metabolism	Molecular Function: adenylate kinase activity (GO:0004017);; Molecular Function: ATP binding (GO:0005524);; Biological Process: DNA-templated transcription, elongation (GO:0006354);; Cellular Component: chloroplast thylakoid membrane (GO:0009535);; Cellular Component: chloroplast envelope (GO:0009941);; Biological Process: photosynthesis (GO:0015979);; Biological Process: nucleotide phosphorylati…	K00939|0|pmum:103341365|uncharacterized LOC103341365; K00939 adenylate kinase [EC:2.7.4.3] (A)	[F]	Nucleotide transport and metabolism	Adenylate kinase 5, chloroplastic (Precursor) GN=At5g35170 OS=Arabidopsis thaliana (Mouse-ear cress) PE=1 SV=1	Adenylate kinase family protein isoform 1 {ECO:0000313|EMBL:EOY31329.1} OS=Theobroma cacao (Cacao) PE=3 SV=1	PREDICTED: uncharacterized protein LOC103341365, partial [Prunus mume]
gene14695	64	50	80	229	171	160	1.73702	1.39355	2.1922	6.24709	4.64887	4.35058	2.06e-06	1.54877	up	[E]	Amino acid transport and metabolism	Biological Process: metabolic process (GO:0008152);; Molecular Function: alanine-glyoxylate transaminase activity (GO:0008453);; Molecular Function: pyridoxal phosphate binding (GO:0030170);;	K00827|0|vvi:100258727|alanine--glyoxylate aminotransferase 2 homolog 3, mitochondrial-like; K00827 alanine-glyoxylate transaminase / (R)-3-amino-2-methylpropionate-pyruvate transaminase [EC:2.6.1.44 2.6.1.40] (A)	[E]	Amino acid transport and metabolism	Alanine--glyoxylate aminotransferase 2 homolog 2, mitochondrial (Precursor) GN=AGT3 OS=Arabidopsis thaliana (Mouse-ear cress) PE=1 SV=2	Putative uncharacterized protein {ECO:0000313|EMBL:CCB43419.1} OS=Vitis vinifera (Grape) PE=3 SV=1	PREDICTED: alanine--glyoxylate aminotransferase 2 homolog 3, mitochondrial-like [Vitis vinifera]
gene11639	580	516	531	268	269	215	12.9984	11.6539	12.1587	6.32655	6.09608	4.91702	2.91e-07	-1.09422	down	[C]	Energy production and conversion	Molecular Function: glycerol-3-phosphate dehydrogenase [NAD+] activity (GO:0004367);; Biological Process: carbohydrate metabolic process (GO:0005975);; Cellular Component: glycerol-3-phosphate dehydrogenase complex (GO:0009331);; Biological Process: glycerol-3-phosphate catabolic process (GO:0046168);; Molecular Function: glycerol-3-phosphate dehydrogenase [NAD(P)+] activity (GO:0047952);; Molecu…	--	[C]	Energy production and conversion	Glycerol-3-phosphate dehydrogenase [NAD(+)] GPDHC1, cytosolic GN=GPDHC1 OS=Arabidopsis thaliana (Mouse-ear cress) PE=2 SV=1	Glycerol-3-phosphate dehydrogenase [NAD(+)] {ECO:0000256|RuleBase:RU361243} OS=Jatropha curcas (Barbados nut) PE=3 SV=1	PREDICTED: glycerol-3-phosphate dehydrogenase [NAD(+)] GPDHC1, cytosolic [Prunus mume]
gene24768	63	86	42	413	479	334	1.29447	1.79475	0.816006	8.25354	9.56657	6.96421	1.03e-19	2.7015	up	--	--	Molecular Function: nucleotide binding (GO:0000166);; Molecular Function: protein kinase activity (GO:0004672);; Biological Process: phosphorylation (GO:0016310);;	--	--	--	Probable LRR receptor-like serine/threonine-protein kinase At4g08850 (Precursor) GN=At4g08850 OS=Arabidopsis thaliana (Mouse-ear cress) PE=2 SV=3	Putative uncharacterized protein {ECO:0000313|EMBL:CAN68996.1} OS=Vitis vinifera (Grape) PE=4 SV=1	PREDICTED: uncharacterized protein LOC100243949 [Vitis vinifera]
gene19173	43	42	51	7	13	16	1.14788	1.12081	1.34999	0.212095	0.355517	0.43748	0.00409656	-1.89888	down	--	--	--	--	--	--	--	Uncharacterized protein {ECO:0000313|EMBL:EMJ25943.1} OS=Prunus persica (Peach) PE=4 SV=1	PREDICTED: uncharacterized protein LOC103442226 [Malus domestica]
gene15329	167	209	147	407	491	534	13.3221	16.5069	12.5548	32.9834	37.9961	44.3603	4.02e-11	1.47256	up	[O]	Posttranslational modification, protein turnover, chaperones	Cellular Component: integral component of membrane (GO:0016021);;	K17790|1.74802e-76|vvi:100258631|mitochondrial import inner membrane translocase subunit TIM22-4; K17790 mitochondrial import inner membrane translocase subunit TIM22 (A)	[U]	Intracellular trafficking, secretion, and vesicular transport	Mitochondrial import inner membrane translocase subunit TIM22-1 (Precursor) GN=T22K18.6 OS=Arabidopsis thaliana (Mouse-ear cress) PE=1 SV=1	Putative uncharacterized protein {ECO:0000313|EMBL:CBI15901.3} OS=Vitis vinifera (Grape) PE=4 SV=1	PREDICTED: mitochondrial import inner membrane translocase subunit TIM22-4 [Vitis vinifera]
Betula_platyphylla_newGene_2108	133	110	158	354	245	301	2.96303	2.41822	3.46974	7.755	5.36386	6.58639	4.7e-06	1.18621	up	--	--	Molecular Function: nucleic acid binding (GO:0003676);; Molecular Function: zinc ion binding (GO:0008270);;	--	--	--	--	--	PREDICTED: uncharacterized protein LOC100253276 isoform X1 [Vitis vinifera]
gene11425	833	1139	883	2041	2479	2740	111.453	152.479	120.945	271.214	331.475	359.074	4.77e-11	1.36568	up	[J]	Translation, ribosomal structure and biogenesis	Biological Process: RNA methylation (GO:0001510);; Molecular Function: RNA binding (GO:0003723);; Cellular Component: nucleolus (GO:0005730);; Biological Process: nucleotide biosynthetic process (GO:0009165);; Biological Process: regulation of flower development (GO:0009909);; Cellular Component: ribonucleoprotein complex (GO:0030529);; Biological Process: histone lysine methylation (GO:0034968);;	K11129|6.83184e-66|pper:PRUPE_ppa012736mg|hypothetical protein; K11129 H/ACA ribonucleoprotein complex subunit 2 (A)	[A]	RNA processing and modification	H/ACA ribonucleoprotein complex subunit 2-like protein GN=At5g08180 OS=Arabidopsis thaliana (Mouse-ear cress) PE=1 SV=1	Coffea canephora DH200=94 genomic scaffold, scaffold_2 {ECO:0000313|EMBL:CDO98510.1} OS=Coffea canephora (Robusta coffee) PE=4 SV=1	PREDICTED: H/ACA ribonucleoprotein complex subunit 2-like protein [Sesamum indicum]
gene13896	590	548	685	1242	903	1586	39.5747	37.3813	48.1383	88.0535	63.0385	108.172	0.00374288	1.05351	up	[I]	Lipid transport and metabolism	Molecular Function: catalytic activity (GO:0003824);; Cellular Component: cytoplasm (GO:0005737);; Cellular Component: plasma membrane (GO:0005886);; Biological Process: chromatin silencing (GO:0006342);; Biological Process: histone H3-K9 methylation (GO:0051567);;	--	[I]	Lipid transport and metabolism	Caffeoylshikimate esterase GN=CSE OS=Arabidopsis thaliana (Mouse-ear cress) PE=1 SV=1	Monoglyceride lipase {ECO:0000313|EMBL:AGV54710.1} OS=Phaseolus vulgaris (Kidney bean) PE=2 SV=1	PREDICTED: monoglyceride lipase-like [Fragaria vesca subsp. vesca]
gene29977	56	94	29	333	529	250	3.00228	5.08876	1.57723	17.9909	28.3613	13.1687	6.19e-05	2.65345	up	[O]	Posttranslational modification, protein turnover, chaperones	Cellular Component: ubiquitin ligase complex (GO:0000151);; Molecular Function: ubiquitin-protein transferase activity (GO:0004842);; Biological Process: protein ubiquitination (GO:0016567);;	--	--	--	E3 ubiquitin-protein ligase PUB23 GN=PUB23 OS=Arabidopsis thaliana (Mouse-ear cress) PE=1 SV=1	Putative uncharacterized protein {ECO:0000313|EMBL:CCB47911.1} OS=Vitis vinifera (Grape) PE=4 SV=1	PREDICTED: E3 ubiquitin-protein ligase PUB23-like [Vitis vinifera]
gene10212	46	37	54	307	502	452	3.28502	2.22106	3.52471	21.5929	35.4843	28.3997	1.47e-14	3.22054	up	--	--	Molecular Function: lyase activity (GO:0016829);;	K00799|8.8896e-28|vvi:100254124|glutathione transferase GST 23; K00799 glutathione S-transferase [EC:2.5.1.18] (A)	[O]	Posttranslational modification, protein turnover, chaperones	Glutathione transferase GST 23 OS=Zea mays (Maize) PE=2 SV=1	Putative glutathione S-transferase {ECO:0000313|EMBL:EXB70648.1} OS=Morus notabilis PE=3 SV=1	putative glutathione S-transferase [Morus notabilis]
gene13306	0	2	1	21	16	23	0.0783042	0.164592	0.166467	1.78949	1.37595	1.86542	0.000525398	4.34109	up	[S]	Function unknown	--	--	[S]	Function unknown	Vacuolar iron transporter homolog 3 GN=At3g43630 OS=Arabidopsis thaliana (Mouse-ear cress) PE=3 SV=1	Uncharacterized protein {ECO:0000313|EMBL:KCW57037.1} OS=Eucalyptus grandis (Flooded gum) PE=4 SV=1	PREDICTED: vacuolar iron transporter homolog 4-like [Eucalyptus grandis]
gene12252	153	172	145	28	40	19	26.9938	31.1736	25.8113	5.01134	7.06276	3.30405	2.84e-10	-2.41568	down	--	--	Biological Process: abscisic acid-activated signaling pathway (GO:0009738);;	K14496|5.19625e-90|sot:102580526|abscisic acid receptor PYL4-like; K14496 abscisic acid receptor PYR/PYL family (A)	--	--	Abscisic acid receptor PYL4 GN=T19C21.20 OS=Arabidopsis thaliana (Mouse-ear cress) PE=1 SV=1	Uncharacterized protein {ECO:0000313|EnsemblPlants:PGSC0003DMT400061535} OS=Solanum tuberosum (Potato) PE=4 SV=1	PREDICTED: abscisic acid receptor PYL4-like [Nicotiana tomentosiformis]
gene5035	15	24	6	82	107	57	0.311677	0.484437	0.138421	1.63751	2.14498	1.15084	3.7e-06	2.46972	up	[RTKL]	--	Molecular Function: protein kinase activity (GO:0004672);; Biological Process: cellular process (GO:0009987);;	--	--	--	G-type lectin S-receptor-like serine/threonine-protein kinase RKS1 (Precursor) GN=RKS1 OS=Arabidopsis thaliana (Mouse-ear cress) PE=3 SV=3	Serine/threonine-protein kinase {ECO:0000256|PIRNR:PIRNR000641} OS=Jatropha curcas (Barbados nut) PE=3 SV=1	PREDICTED: LOW QUALITY PROTEIN: uncharacterized protein LOC103324604 [Prunus mume]
gene17250	2	56	0	946	1320	1104	0.420415	8.4185	0.000503406	137.585	189.483	156.796	1.01e-59	5.87978	up	--	--	--	--	--	--	--	Uncharacterized protein {ECO:0000313|EMBL:EEF01713.1} OS=Populus trichocarpa (Western balsam poplar) PE=4 SV=1	hypothetical protein POPTR_0010s02840g [Populus trichocarpa]
gene1044	4169	4774	4256	1951	2046	2467	218.732	256.793	220.221	103.776	109.063	126.798	1.6e-08	-1.01039	down	[P]	Inorganic ion transport and metabolism	Molecular Function: carbonate dehydratase activity (GO:0004089);; Cellular Component: cytosol (GO:0005829);; Cellular Component: plasma membrane (GO:0005886);; Molecular Function: zinc ion binding (GO:0008270);; Cellular Component: chloroplast envelope (GO:0009941);; Biological Process: response to carbon dioxide (GO:0010037);; Biological Process: regulation of stomatal movement (GO:0010119);; Bi…	K01673|1.04613e-150|gmx:100810496|carbonic anhydrase, chloroplastic-like; K01673 carbonic anhydrase [EC:4.2.1.1] (A)	[P]	Inorganic ion transport and metabolism	Carbonic anhydrase, chloroplastic (Precursor) OS=Nicotiana tabacum (Common tobacco) PE=2 SV=1	Carbonic anhydrase {ECO:0000256|RuleBase:RU003956} OS=Glycine max (Soybean) PE=3 SV=1	Carbonic anhydrase, chloroplastic [Gossypium arboreum]
gene15670	272	297	333	1266	1501	1469	16.585	20.3062	19.8526	102.98	106.816	123.54	2.18e-33	2.25032	up	[KL]	--	--	--	[O]	Posttranslational modification, protein turnover, chaperones	E3 ubiquitin-protein ligase BRE1-like 1 GN=BRE1A OS=Oryza sativa subsp. indica (Rice) PE=3 SV=2	Uncharacterized protein {ECO:0000313|EMBL:EMJ24735.1} OS=Prunus persica (Peach) PE=4 SV=1	hypothetical protein PRUPE_ppa012100mg [Prunus persica]
gene25195	103	147	78	429	995	413	8.38357	10.0584	5.59418	30.9623	69.9162	29.276	0.00683961	2.50269	up	[O]	Posttranslational modification, protein turnover, chaperones	Biological Process: response to stress (GO:0006950);; Biological Process: response to organic substance (GO:0010033);; Molecular Function: transferase activity (GO:0016740);; Biological Process: primary metabolic process (GO:0044238);; Biological Process: cellular catabolic process (GO:0044248);; Biological Process: single-organism metabolic process (GO:0044710);; Biological Process: organic subs…	K00799|2.36131e-79|tcc:TCM_021820|Tau class glutathione transferase GSTU45; K00799 glutathione S-transferase [EC:2.5.1.18] (A)	[O]	Posttranslational modification, protein turnover, chaperones	Glutathione S-transferase U8 GN=GSTU8 OS=Arabidopsis thaliana (Mouse-ear cress) PE=2 SV=1	Tau class glutathione transferase GSTU45 {ECO:0000313|EMBL:EOY07367.1} OS=Theobroma cacao (Cacao) PE=3 SV=1	Tau class glutathione transferase GSTU45 [Theobroma cacao]
gene2461	841	777	890	2078	1282	1589	16.2488	14.982	17.1654	40.246	25.072	30.6028	0.00137183	1.00086	up	--	--	--	--	--	--	--	BZIP domain class transcription factor {ECO:0000313|EMBL:EOX96470.1} OS=Theobroma cacao (Cacao) PE=4 SV=1	BZIP domain class transcription factor [Theobroma cacao]
gene24192	103	75	100	19	29	35	11.3772	9.10834	11.6484	2.12659	3.39888	4.70982	0.000183182	-1.72483	down	--	--	--	--	--	--	--	DCTP pyrophosphatase 1 {ECO:0000313|EMBL:EOY06092.1} OS=Theobroma cacao (Cacao) PE=4 SV=1	PREDICTED: dCTP pyrophosphatase 1-like [Populus euphratica]
gene8806	258	169	269	64	144	30	10.3271	6.8398	10.7958	2.57426	5.77365	1.20513	0.00202372	-1.53228	down	[Q]	Secondary metabolites biosynthesis, transport and catabolism	Molecular Function: copper ion binding (GO:0005507);; Molecular Function: L-ascorbate oxidase activity (GO:0008447);; Biological Process: lignin catabolic process (GO:0046274);; Cellular Component: apoplast (GO:0048046);; Molecular Function: hydroquinone:oxygen oxidoreductase activity (GO:0052716);; Biological Process: oxidation-reduction process (GO:0055114);;	--	[Q]	Secondary metabolites biosynthesis, transport and catabolism	Laccase-17 (Precursor) GN=LAC17 OS=Arabidopsis thaliana (Mouse-ear cress) PE=2 SV=1	Laccase {ECO:0000256|RuleBase:RU361119} OS=Populus trichocarpa (Western balsam poplar) PE=3 SV=1	PREDICTED: laccase-2-like [Populus euphratica]
gene16471	113	113	108	7	23	2	7.1864	7.32261	6.67056	0.502697	1.5409	0.181185	5.79e-12	-3.36911	down	--	--	Biological Process: primary metabolic process (GO:0044238);; Biological Process: cellular macromolecule metabolic process (GO:0044260);; Biological Process: single-organism process (GO:0044699);;	--	--	--	Protein IQ-DOMAIN 1 GN=IQD1 OS=Arabidopsis thaliana (Mouse-ear cress) PE=1 SV=1	Putative uncharacterized protein {ECO:0000313|EMBL:CAN67034.1} OS=Vitis vinifera (Grape) PE=4 SV=1	PREDICTED: protein IQ-DOMAIN 1 [Nelumbo nucifera]
gene21739	1320	1237	1484	307	438	548	316.735	293.496	377.814	77.1829	107.67	127.448	1.05e-18	-1.62495	down	[B]	Chromatin structure and dynamics	Cellular Component: nucleosome (GO:0000786);; Molecular Function: DNA binding (GO:0003677);; Cellular Component: nucleolus (GO:0005730);; Cellular Component: vacuole (GO:0005773);; Biological Process: nucleosome assembly (GO:0006334);; Cellular Component: thylakoid (GO:0009579);; Molecular Function: protein heterodimerization activity (GO:0046982);;	K14838|8.9079e-51|zma:100282268|pco082380(357); LOC100282268; K11254 histone H4 (A)	[B]	Chromatin structure and dynamics	Histone H4 OS=Glycine max (Soybean) PE=3 SV=1	Histone H4 {ECO:0000256|RuleBase:RU000528} OS=Zea mays (Maize) PE=3 SV=1	hypothetical protein ZEAMMB73_313798 [Zea mays]
gene20627	46	45	48	214	165	173	1.87358	1.865	1.95173	8.74009	6.72984	6.94458	3.84e-09	2.00936	up	[Q]	Secondary metabolites biosynthesis, transport and catabolism	Molecular Function: iron ion binding (GO:0005506);; Molecular Function: electron carrier activity (GO:0009055);; Molecular Function: heme binding (GO:0020037);; Biological Process: oxidation-reduction process (GO:0055114);; Molecular Function: aromatase activity (GO:0070330);;	--	[QI]	--	Cytochrome P450 94C1 GN=CYP94C1 OS=Arabidopsis thaliana (Mouse-ear cress) PE=2 SV=1	Cytochrome P450 94A1 {ECO:0000313|EMBL:EOY08182.1} OS=Theobroma cacao (Cacao) PE=3 SV=1	Cytochrome P450 94A1 [Theobroma cacao]
gene25988	20	18	23	75	47	46	0.701949	0.523329	0.789146	2.73977	1.66692	1.59515	0.00995036	1.48148	up	--	--	Molecular Function: carbon-sulfur lyase activity (GO:0016846);;	K16903|6.54749e-161|pop:POPTR_0010s05450g|POPTRDRAFT_769111; hypothetical protein; K16903 L-tryptophan---pyruvate aminotransferase [EC:2.6.1.99] (A)	--	--	L-tryptophan--pyruvate aminotransferase 1 GN=At1g70560 OS=Arabidopsis thaliana (Mouse-ear cress) PE=1 SV=1	Uncharacterized protein {ECO:0000313|EMBL:EEF01848.2} OS=Populus trichocarpa (Western balsam poplar) PE=4 SV=2	hypothetical protein POPTR_0010s05450g [Populus trichocarpa]
gene8138	55	73	91	13	19	48	15.4163	20.2285	25.4782	3.82003	5.35102	12.5666	0.00530982	-1.4331	down	--	--	--	K14488|1.51059e-27|csv:101231662|uncharacterized LOC101231662; K14488 SAUR family protein (A)	--	--	--	Uncharacterized protein {ECO:0000313|EMBL:EXB55814.1} OS=Morus notabilis PE=4 SV=1	hypothetical protein L484_000894 [Morus notabilis]
gene12272	265	224	286	89	105	126	120.648	171.683	175.935	107.744	46.3398	192.895	6.03e-06	-1.25688	down	--	--	--	K10703|3.04834e-28|vvi:100255240|very-long-chain (3R)-3-hydroxyacyl-CoA dehydratase 2; K10703 very-long-chain (3R)-3-hydroxyacyl-CoA dehydratase [EC:4.2.1.134] (A)	[R]	General function prediction only	--	Putative uncharacterized protein {ECO:0000313|EMBL:CBI16191.3} OS=Vitis vinifera (Grape) PE=4 SV=1	PREDICTED: very-long-chain (3R)-3-hydroxyacyl-CoA dehydratase 2 [Elaeis guineensis]
gene19788	1657	1132	1652	510	823	426	102.838	70.6758	103.496	32.329	52.0901	26.7524	6.19e-05	-1.31851	down	[R]	General function prediction only	Molecular Function: chitinase activity (GO:0004568);; Biological Process: carbohydrate metabolic process (GO:0005975);; Biological Process: chitin catabolic process (GO:0006032);; Biological Process: cell wall macromolecule catabolic process (GO:0016998);;	--	[R]	General function prediction only	Chitinase-like protein 2 (Precursor) GN=CTL2 OS=Arabidopsis thaliana (Mouse-ear cress) PE=2 SV=1	Chitinase {ECO:0000313|EMBL:AHC69781.1} OS=Quercus suber (Cork oak) PE=2 SV=1	chitinase [Quercus suber]
gene13455	423	591	375	28508	31379	22206	7.67328	10.7124	6.70127	518.366	569.905	401.171	3.73e-64	5.90413	up	[G]	Carbohydrate transport and metabolism	Biological Process: carbohydrate metabolic process (GO:0005975);; Molecular Function: beta-glucosidase activity (GO:0008422);; Molecular Function: alpha-L-arabinofuranosidase activity (GO:0046556);;	--	--	--	Beta-D-xylosidase 1 (Precursor) GN=K7J8.3 OS=Arabidopsis thaliana (Mouse-ear cress) PE=1 SV=1	Uncharacterized protein {ECO:0000313|EMBL:KDP27887.1} OS=Jatropha curcas (Barbados nut) PE=4 SV=1	hypothetical protein JCGZ_18967 [Jatropha curcas]
gene10526	1667	1510	1454	628	738	585	43.8991	40.2393	38.4104	16.8021	19.6852	15.562	1.65e-11	-1.22813	down	--	--	--	--	[M]	Cell wall/membrane/envelope biogenesis	--	Uncharacterized protein {ECO:0000313|EnsemblPlants:GLYMA19G41240.1} OS=Glycine max (Soybean) PE=4 SV=1	PREDICTED: protein notum homolog isoform X2 [Prunus mume]
gene10125	18	20	7	306	503	290	0.498601	0.561986	0.207622	7.77024	13.2456	7.6564	8.79e-13	4.62895	up	[P]	Inorganic ion transport and metabolism	Cellular Component: plasma membrane (GO:0005886);; Molecular Function: secondary active sulfate transmembrane transporter activity (GO:0008271);; Biological Process: sulfate transport (GO:0008272);; Biological Process: cellular response to sulfate starvation (GO:0009970);; Cellular Component: integral component of membrane (GO:0016021);; Biological Process: transmembrane transport (GO:0055085);; …	K17470|0|pop:POPTR_0005s16530g|POPTRDRAFT_760831; high affinity sulfate transporter family protein; K17470 sulfate transporter 1, high-affinity (A)	[P]	Inorganic ion transport and metabolism	High affinity sulfate transporter 2 GN=ST2 OS=Stylosanthes hamata (Caribbean stylo) PE=2 SV=1	Uncharacterized protein {ECO:0000313|EMBL:KCW57019.1} OS=Eucalyptus grandis (Flooded gum) PE=4 SV=1	PREDICTED: sulfate transporter 1.3-like [Eucalyptus grandis]
gene16943	498	841	421	6873	9234	5854	46.9358	79.2068	38.8819	641.858	846.635	540.847	3.1e-18	3.65986	up	--	--	Biological Process: carbohydrate metabolic process (GO:0005975);; Molecular Function: glucan endo-1,3-beta-D-glucosidase activity (GO:0042973);;	--	--	--	Glucan endo-1,3-beta-glucosidase, basic isoform (Precursor) GN=GNS1 OS=Prunus persica (Peach) PE=3 SV=1	Beta-1,3-glucanase {ECO:0000313|EMBL:AFA26674.1} (Fragment) OS=Casuarina equisetifolia (Beach she-oak) PE=2 SV=1	beta-1,3-glucanase, partial [Casuarina equisetifolia]
gene18154	711	590	716	4097	4075	3076	15.0174	12.446	15.4649	87.2918	87.6804	66.0351	3.66e-25	2.49838	up	--	--	--	--	[GMW]	--	Glycosyltransferase family protein 64 protein C5 {ECO:0000303|PubMed:24905498} OS=Arabidopsis thaliana (Mouse-ear cress) PE=2 SV=1	Uncharacterized protein {ECO:0000313|EMBL:KDP45054.1} OS=Jatropha curcas (Barbados nut) PE=4 SV=1	PREDICTED: uncharacterized protein LOC103319196 [Prunus mume]
gene29996	130	198	125	1264	1596	1632	6.93832	11.4898	6.91845	75.1997	89.7205	95.7175	2.39e-45	3.32895	up	--	--	Biological Process: response to fungus (GO:0009620);; Biological Process: response to ethylene (GO:0009723);; Molecular Function: hydrolase activity, acting on ester bonds (GO:0016788);; Biological Process: defense response to bacterium (GO:0042742);; Biological Process: response to oxygen-containing compound (GO:1901700);;	--	--	--	GDSL esterase/lipase 1 (Precursor) GN=GLIP1 OS=Arabidopsis thaliana (Mouse-ear cress) PE=1 SV=1	Putative uncharacterized protein {ECO:0000313|EMBL:CBI35809.3} OS=Vitis vinifera (Grape) PE=4 SV=1	PREDICTED: GDSL esterase/lipase 1 [Vitis vinifera]
gene4827	21	34	25	322	284	490	2.73425	4.42653	3.38407	42.8538	37.6807	62.6529	3.33e-11	3.79622	up	--	--	--	--	--	--	--	Late embryogenesis abundant protein {ECO:0000313|EMBL:AAD09208.1} (Fragment) OS=Glycine soja (Wild soybean) PE=4 SV=1	PREDICTED: 18 kDa seed maturation protein-like [Fragaria vesca subsp. vesca]
gene24842	806	891	727	162	225	243	95.3148	100.442	82.5151	20.0362	20.7796	27.3272	1.34e-21	-1.9248	down	--	--	--	--	--	--	F-box protein At4g35930 GN=At4g35930 OS=Arabidopsis thaliana (Mouse-ear cress) PE=2 SV=1	F-box family protein {ECO:0000313|EMBL:EOX90786.1} OS=Theobroma cacao (Cacao) PE=4 SV=1	PREDICTED: F-box protein At4g35930 isoform X2 [Elaeis guineensis]
gene29607	44	53	56	14	10	12	1.41469	1.65142	1.97361	0.454712	0.395251	0.422947	0.00107691	-2.06766	down	[R]	General function prediction only	--	K16302|1.10864e-145|cam:101497768|DUF21 domain-containing protein At2g14520-like; K16302 metal transporter CNNM (A)	[S]	Function unknown	DUF21 domain-containing protein At4g33700 GN=CBSDUF6 OS=Arabidopsis thaliana (Mouse-ear cress) PE=1 SV=1	Uncharacterized protein {ECO:0000313|EMBL:KCW54720.1} OS=Eucalyptus grandis (Flooded gum) PE=4 SV=1	PREDICTED: LOW QUALITY PROTEIN: DUF21 domain-containing protein At2g14520-like [Sesamum indicum]
gene22973	1186	672	1113	293	480	147	18.8781	10.7054	17.8557	4.68185	7.6881	2.33945	0.000418439	-1.67419	down	[M]	Cell wall/membrane/envelope biogenesis	Molecular Function: zinc ion binding (GO:0008270);; Cellular Component: chloroplast (GO:0009507);; Biological Process: plant-type secondary cell wall biogenesis (GO:0009834);; Biological Process: xylem development (GO:0010089);; Biological Process: vegetative to reproductive phase transition of meristem (GO:0010228);; Biological Process: rhamnogalacturonan I side chain metabolic process (GO:00104…	K10999|0|gmx:100815436|cellulose synthase A catalytic subunit 7 [UDP-forming]-like; K10999 cellulose synthase A [EC:2.4.1.12] (A)	--	--	Cellulose synthase A catalytic subunit 7 [UDP-forming] GN=T10B6.80 OS=Arabidopsis thaliana (Mouse-ear cress) PE=1 SV=1	Cellulose synthase {ECO:0000256|RuleBase:RU361116} OS=Betula luminifera PE=2 SV=1	cellulose synthase [Betula luminifera]
gene27304	167	219	197	729	690	742	6.88887	9.028	7.81203	30.326	28.0747	29.6431	1.63e-20	1.90951	up	--	--	--	--	--	--	--	Uncharacterized protein {ECO:0000313|EMBL:EXB82567.1} OS=Morus notabilis PE=4 SV=1	hypothetical protein L484_027744 [Morus notabilis]
gene20929	1478	1272	1157	323	367	298	20.6364	17.2945	15.885	4.23343	5.08949	4.03169	8.1e-26	-1.96427	down	--	--	--	--	--	--	--	Putative uncharacterized protein {ECO:0000313|EMBL:CCB60464.1} OS=Vitis vinifera (Grape) PE=4 SV=1	PREDICTED: uncharacterized protein LOC100260782 [Vitis vinifera]
gene16031	213	126	216	49	97	43	8.00613	4.89671	8.11243	1.89748	3.75486	1.76667	0.000723211	-1.53711	down	--	--	--	--	[T]	Signal transduction mechanisms	Cytochrome b561 and DOMON domain-containing protein At3g61750 (Precursor) GN=At3g61750 OS=Arabidopsis thaliana (Mouse-ear cress) PE=3 SV=1	Uncharacterized protein {ECO:0000313|EMBL:EMJ19313.1} OS=Prunus persica (Peach) PE=4 SV=1	PREDICTED: uncharacterized protein LOC103332211 [Prunus mume]
gene7106	376	371	388	161	156	177	12.2955	12.3139	12.6224	5.35308	5.04963	5.72404	6.89e-07	-1.18058	down	--	--	--	--	[Z]	Cytoskeleton	--	Regulator of Vps4 activity in the MVB pathway protein isoform 1 {ECO:0000313|EMBL:EOX90717.1} OS=Theobroma cacao (Cacao) PE=4 SV=1	Regulator of Vps4 activity in the MVB pathway protein isoform 1 [Theobroma cacao]
gene16231	1182	1643	1287	226	436	248	162.386	208.863	166.516	34.5224	66.3871	25.5358	2.14e-13	-2.15845	down	--	--	Biological Process: metal ion transport (GO:0030001);; Molecular Function: metal ion binding (GO:0046872);;	--	--	--	--	Heavy metal transport/detoxification superfamily protein {ECO:0000313|EMBL:KEH15709.1} (Fragment) OS=Medicago truncatula (Barrel medic) PE=4 SV=1	PREDICTED: uncharacterized protein LOC100776617 [Glycine max]
gene29520	2	7	3	47	43	71	0.0634269	0.154255	0.0943672	1.05732	1.00791	1.5362	1.33e-07	3.76597	up	[RTKL]	--	Molecular Function: protein kinase activity (GO:0004672);; Biological Process: phosphorylation (GO:0016310);;	--	[T]	Signal transduction mechanisms	Probable receptor-like protein kinase At5g18500 GN=At5g18500 OS=Arabidopsis thaliana (Mouse-ear cress) PE=2 SV=1	Uncharacterized protein {ECO:0000313|EMBL:KCW59885.1} OS=Eucalyptus grandis (Flooded gum) PE=4 SV=1	PREDICTED: probable LRR receptor-like serine/threonine-protein kinase At1g07550-like [Citrus sinensis]
gene22132	93	89	62	261	247	195	3.45533	3.3649	2.28532	9.57571	9.02761	7.10548	1.48e-07	1.54634	up	--	--	--	--	--	--	--	Octicosapeptide/Phox/Bem1p family protein, putative {ECO:0000313|EMBL:EOY21131.1} OS=Theobroma cacao (Cacao) PE=4 SV=1	PREDICTED: uncharacterized protein LOC100264517 [Vitis vinifera]
gene13983	266	232	267	1060	857	989	17.1449	15.0273	17.4155	69.1186	55.5418	63.4847	1.67e-23	1.94534	up	--	--	--	--	--	--	F-box protein At3g07870 GN=At3g07870 OS=Arabidopsis thaliana (Mouse-ear cress) PE=2 SV=1	Putative uncharacterized protein {ECO:0000313|EMBL:EEF49434.1} OS=Ricinus communis (Castor bean) PE=4 SV=1	conserved hypothetical protein [Ricinus communis]
gene29490	4113	4098	3606	1562	2119	2088	164.487	165.004	147.268	61.8425	85.5735	82.9459	1.27e-08	-1.0154	down	--	--	--	--	--	--	--	Uncharacterized protein {ECO:0000313|EMBL:KDP44956.1} OS=Jatropha curcas (Barbados nut) PE=4 SV=1	PREDICTED: uncharacterized protein LOC100251328 [Vitis vinifera]
gene28084	2753	2333	2463	1119	1081	1176	117.508	101.519	106.872	49.3267	47.1308	50.7561	1.38e-10	-1.14131	down	--	--	Biological Process: cellular process (GO:0009987);;	--	[K]	Transcription	Zinc finger protein CONSTANS-LIKE 5 GN=COL5 OS=Arabidopsis thaliana (Mouse-ear cress) PE=2 SV=2	Zinc finger protein {ECO:0000313|EMBL:KGN65418.1} OS=Cucumis sativus (Cucumber) PE=4 SV=1	PREDICTED: zinc finger protein CONSTANS-LIKE 5-like [Cucumis sativus]
gene14378	72	96	79	199	130	166	3.14217	4.15949	3.3874	8.46566	5.548	7.01042	0.0022164	1.02315	up	[GEPR]	--	--	--	--	--	--	Uncharacterized protein {ECO:0000313|EMBL:ESR52914.1} OS=Citrus clementina PE=4 SV=1	hypothetical protein CICLE_v10019543mg [Citrus clementina]
gene3217	1568	1623	1782	773	788	720	54.1048	50.7787	60.6579	28.7422	26.9129	22.945	1.14e-09	-1.1054	down	[M]	Cell wall/membrane/envelope biogenesis	Biological Process: response to wounding (GO:0009611);; Biological Process: response to fungus (GO:0009620);; Biological Process: jasmonic acid biosynthetic process (GO:0009695);; Cellular Component: chloroplast inner membrane (GO:0009706);; Biological Process: response to jasmonic acid (GO:0009753);; Biological Process: embryo development (GO:0009790);; Biological Process: thylakoid membrane org…	K03715|0|pper:PRUPE_ppa003927mg|hypothetical protein; K03715 1,2-diacylglycerol 3-beta-galactosyltransferase [EC:2.4.1.46] (A)	--	--	Monogalactosyldiacylglycerol synthase, chloroplastic (Precursor) OS=Cucumis sativus (Cucumber) PE=1 SV=1	Uncharacterized protein {ECO:0000313|EMBL:EMJ23504.1} OS=Prunus persica (Peach) PE=4 SV=1	hypothetical protein PRUPE_ppa003927mg [Prunus persica]
gene7942	41	25	53	75	192	160	2.5476	1.42401	3.10701	4.43163	11.0622	9.16142	0.00532956	1.86059	up	--	--	--	--	--	--	Transcription factor BEE 3 GN=F25P22.25 OS=Arabidopsis thaliana (Mouse-ear cress) PE=2 SV=1	Basic helix-loop-helix family protein {ECO:0000313|EMBL:EEE96130.1} OS=Populus trichocarpa (Western balsam poplar) PE=4 SV=1	basic helix-loop-helix family protein [Populus trichocarpa]
gene102	69	124	108	595	456	519	4.98378	8.7393	7.19291	40.2288	31.2507	36.1861	1.95e-25	2.40242	up	--	--	Biological Process: multicellular organismal development (GO:0007275);;	--	--	--	NAC transcription factor NAM-B1 GN=NAM-B1 OS=Hordeum vulgare subsp. spontaneum (Wild barley) PE=3 SV=1	NAC domain containing protein 47, putative isoform 2 {ECO:0000313|EMBL:EOY10732.1} OS=Theobroma cacao (Cacao) PE=4 SV=1	NAC domain containing protein 47, putative isoform 2 [Theobroma cacao]
gene20980	67	64	43	30	22	10	1.15857	1.06302	0.715285	0.532794	0.40341	0.204229	0.00976742	-1.46895	down	--	--	--	--	[R]	General function prediction only	--	Uncharacterized protein {ECO:0000313|EMBL:EMJ22572.1} (Fragment) OS=Prunus persica (Peach) PE=4 SV=1	hypothetical protein PRUPE_ppa017363mg, partial [Prunus persica]
gene24918	694	649	720	207	216	258	28.7066	26.7059	29.7236	8.38083	8.67223	10.772	1.35e-14	-1.57954	down	--	--	--	--	--	--	Reticulon-like protein B17 GN=RTNLB17 OS=Arabidopsis thaliana (Mouse-ear cress) PE=2 SV=1	Reticulon-like protein {ECO:0000256|RuleBase:RU210713} OS=Jatropha curcas (Barbados nut) PE=4 SV=1	PREDICTED: reticulon-like protein B17 [Prunus mume]
gene391	106	135	117	35	47	27	11.1086	13.9852	11.7866	3.60513	4.76381	2.747	3.29e-05	-1.69756	down	--	--	--	--	--	--	--	Uncharacterized protein {ECO:0000313|EMBL:EOY30799.1} OS=Theobroma cacao (Cacao) PE=4 SV=1	Uncharacterized protein TCM_037882 [Theobroma cacao]
gene14511	483	495	620	126	314	178	17.4407	17.8485	22.2836	4.50683	11.2625	6.40992	1.33e-05	-1.35383	down	--	--	Cellular Component: cell wall (GO:0005618);; Biological Process: proteolysis (GO:0006508);; Molecular Function: cysteine-type peptidase activity (GO:0008234);; Biological Process: regulation of meristem growth (GO:0010075);; Biological Process: developmental programmed cell death (GO:0010623);;	K16290|0|vvi:100251307|xylem cysteine proteinase 1; K16290 xylem cysteine proteinase [EC:3.4.22.-] (A)	[O]	Posttranslational modification, protein turnover, chaperones	Xylem cysteine proteinase 2 (Precursor) GN=XCP2 OS=Arabidopsis thaliana (Mouse-ear cress) PE=2 SV=2	Xylem cysteine peptidase 1 {ECO:0000313|EMBL:EOY15911.1} OS=Theobroma cacao (Cacao) PE=3 SV=1	PREDICTED: xylem cysteine proteinase 1 [Vitis vinifera]
gene22936	148	197	164	257	367	414	13.7743	18.1336	15.3627	24.0932	34.1371	37.6618	0.000640721	1.04703	up	--	--	--	--	--	--	--	Uncharacterized protein {ECO:0000313|EMBL:KDO36742.1} OS=Citrus sinensis (Sweet orange) PE=4 SV=1	hypothetical protein CISIN_1g034425mg [Citrus sinensis]
gene10474	53	95	76	5362	8363	5329	2.48763	4.44405	3.5814	247.853	385.814	244.74	5.32e-28	6.42815	up	[G]	Carbohydrate transport and metabolism	Molecular Function: aldose 1-epimerase activity (GO:0004034);; Biological Process: galactose metabolic process (GO:0006012);; Molecular Function: carbohydrate binding (GO:0030246);;	K01785|0|pper:PRUPE_ppa007822mg|hypothetical protein; K01785 aldose 1-epimerase [EC:5.1.3.3] (A)	[G]	Carbohydrate transport and metabolism	--	Aldose 1-epimerase {ECO:0000256|PIRNR:PIRNR005096} OS=Prunus persica (Peach) PE=3 SV=1	hypothetical protein PRUPE_ppa007822mg [Prunus persica]
gene21775	1410	1238	1196	340	462	507	47.5891	42.1007	39.8046	11.3559	14.9938	17.0526	9.38e-17	-1.53487	down	[V]	Defense mechanisms	Biological Process: drug transmembrane transport (GO:0006855);; Molecular Function: drug transmembrane transporter activity (GO:0015238);; Molecular Function: antiporter activity (GO:0015297);; Cellular Component: membrane (GO:0016020);;	--	[R]	General function prediction only	MATE efflux family protein 3, chloroplastic (Precursor) GN=DTX45 OS=Arabidopsis thaliana (Mouse-ear cress) PE=2 SV=2	MATE efflux family protein {ECO:0000256|RuleBase:RU004914} OS=Jatropha curcas (Barbados nut) PE=3 SV=1	hypothetical protein JCGZ_22366 [Jatropha curcas]
gene10446	192	236	249	1393	1100	1251	8.23291	9.15835	9.85446	54.8318	42.1549	50.4615	6.84e-38	2.48692	up	[R]	General function prediction only	Molecular Function: flavonol synthase activity (GO:0045431);; Molecular Function: desacetoxyvindoline 4-hydroxylase activity (GO:0050590);; Biological Process: flavonol biosynthetic process (GO:0051555);; Biological Process: oxidation-reduction process (GO:0055114);;	--	[QR]	--	1-aminocyclopropane-1-carboxylate oxidase homolog 1 GN=At1g06620 OS=Arabidopsis thaliana (Mouse-ear cress) PE=2 SV=1	Uncharacterized protein {ECO:0000313|EMBL:ERP57683.1} OS=Populus trichocarpa (Western balsam poplar) PE=3 SV=1	hypothetical protein POPTR_0008s16530g [Populus trichocarpa]
gene20949	282	218	269	62	157	30	9.39202	7.22315	8.93152	2.09695	5.295	1.00849	0.000100937	-1.61117	down	[RTKL]	--	Molecular Function: protein serine/threonine kinase activity (GO:0004674);; Molecular Function: ATP binding (GO:0005524);; Biological Process: protein phosphorylation (GO:0006468);; Biological Process: signal transduction (GO:0007165);;	K07198|0|pper:PRUPE_ppa004815mg|hypothetical protein (A)	[T]	Signal transduction mechanisms	CBL-interacting protein kinase 2 OS=Oryza sativa subsp. japonica (Rice) PE=2 SV=1	Uncharacterized protein {ECO:0000313|EMBL:EMJ06313.1} OS=Prunus persica (Peach) PE=4 SV=1	hypothetical protein PRUPE_ppa004815mg [Prunus persica]
gene21362	966	958	1126	471	449	467	110.549	113.747	122.067	55.9006	48.2334	52.0925	3.41e-09	-1.11757	down	--	--	--	--	--	--	--	Senescence-associated family protein {ECO:0000313|EMBL:EEE81552.2} OS=Populus trichocarpa (Western balsam poplar) PE=4 SV=2	senescence-associated family protein [Populus trichocarpa]
gene5824	563	761	539	1247	1617	1237	19.1784	26.1369	18.3429	43.3189	55.5426	42.2378	1.65e-07	1.15705	up	--	--	--	--	--	--	Pathogenesis-related genes transcriptional activator PTI6 GN=PTI6 OS=Solanum lycopersicum (Tomato) PE=2 SV=1	Uncharacterized protein {ECO:0000313|EMBL:KDP45682.1} OS=Jatropha curcas (Barbados nut) PE=4 SV=1	hypothetical protein JCGZ_17289 [Jatropha curcas]
gene11918	547	734	632	6836	5364	7267	19.332	25.5908	22.7358	246.164	190.689	251.47	8.75e-35	3.36708	up	--	--	Biological Process: response to karrikin (GO:0080167);;	--	--	--	--	Nodulin family protein {ECO:0000313|EMBL:EEE86688.1} OS=Populus trichocarpa (Western balsam poplar) PE=4 SV=1	nodulin family protein [Populus trichocarpa]
gene17475	2449	2446	3337	7855	10231	6876	46.8579	45.5672	62.8268	148.75	193.46	129.322	2.89e-08	1.61838	up	--	--	Molecular Function: iron ion binding (GO:0005506);; Molecular Function: linoleate 13S-lipoxygenase activity (GO:0016165);; Biological Process: oxylipin biosynthetic process (GO:0031408);; Biological Process: oxidation-reduction process (GO:0055114);;	K15718|0|pper:PRUPE_ppa001293mg|hypothetical protein; K15718 linoleate 9S-lipoxygenase [EC:1.13.11.58] (A)	--	--	Probable linoleate 9S-lipoxygenase 5 GN=LOX1.5 OS=Solanum tuberosum (Potato) PE=2 SV=1	Lipoxygenase {ECO:0000256|RuleBase:RU003975} OS=Corylus avellana (European hazel) PE=3 SV=1	lipoxygenase [Corylus avellana]
gene28296	49	116	50	386	480	351	3.79492	8.92076	3.92557	30.1965	37.349	26.748	1.36e-17	2.51967	up	[IQR]	--	Molecular Function: tropine dehydrogenase activity (GO:0050356);; Biological Process: oxidation-reduction process (GO:0055114);;	K08081|2.22965e-121|pper:PRUPE_ppa010064mg|hypothetical protein; K08081 Tropinone reductase 1 [EC:1.1.1.206] (A)	[R]	General function prediction only	Tropinone reductase homolog At1g07440 GN=At1g07440 OS=Arabidopsis thaliana (Mouse-ear cress) PE=1 SV=1	Uncharacterized protein {ECO:0000313|EMBL:EMJ06925.1} OS=Prunus persica (Peach) PE=3 SV=1	hypothetical protein PRUPE_ppa010064mg [Prunus persica]
gene5816	1282	1525	1432	476	522	599	61.8509	72.6049	72.4129	23.2879	23.1616	27.0448	2.47e-14	-1.38906	down	--	--	Biological Process: transition metal ion transport (GO:0000041);; Molecular Function: calcium ion binding (GO:0005509);; Cellular Component: cytoplasm (GO:0005737);; Biological Process: signal transduction (GO:0007165);; Biological Process: toxin catabolic process (GO:0009407);; Biological Process: ethylene biosynthetic process (GO:0009693);; Biological Process: plant-type cell wall modification …	K13448|1.21411e-130|vvi:100256640|probable calcium-binding protein CML21; K13448 calcium-binding protein CML (A)	[T]	Signal transduction mechanisms	Probable calcium-binding protein CML21 GN=CML21 OS=Arabidopsis thaliana (Mouse-ear cress) PE=2 SV=1	Putative uncharacterized protein {ECO:0000313|EMBL:CBI39804.3} OS=Vitis vinifera (Grape) PE=4 SV=1	PREDICTED: probable calcium-binding protein CML21 isoform X2 [Vitis vinifera]
gene19454	334	212	202	86	96	65	4.2413	2.78323	2.42264	1.0927	1.13581	0.844126	0.000197617	-1.57918	down	[RTKL]	--	Molecular Function: protein kinase activity (GO:0004672);;	--	[T]	Signal transduction mechanisms	Serine/threonine-protein kinase CTR1 GN=CTR1 OS=Arabidopsis thaliana (Mouse-ear cress) PE=1 SV=1	Uncharacterized protein {ECO:0000313|EMBL:EMJ27490.1} OS=Prunus persica (Peach) PE=4 SV=1	PREDICTED: uncharacterized protein LOC103323757 [Prunus mume]
Betula_platyphylla_newGene_2035	2	1	0	72	59	32	0.362925	0.126314	0.124743	9.27458	7.57085	4.0967	1.58e-09	5.78548	up	[R]	General function prediction only	Molecular Function: nucleotide binding (GO:0000166);; Molecular Function: zinc ion binding (GO:0008270);; Biological Process: response to bacterium (GO:0009617);; Biological Process: plant-type hypersensitive response (GO:0009626);; Biological Process: lignin biosynthetic process (GO:0009809);; Molecular Function: aryl-alcohol dehydrogenase (NAD+) activity (GO:0018456);; Molecular Function: cinna…	K00083|3.27774e-67|pper:PRUPE_ppa007605mg|hypothetical protein; K00083 cinnamyl-alcohol dehydrogenase [EC:1.1.1.195] (A)	--	--	Probable mannitol dehydrogenase GN=CAD OS=Fragaria ananassa (Strawberry) PE=2 SV=1	--	hypothetical protein PRUPE_ppa007605mg [Prunus persica]
gene11571	122	107	131	919	852	951	3.65889	3.42247	4.12726	28.9219	26.5223	30.6238	5.04e-45	2.9381	up	[O]	Posttranslational modification, protein turnover, chaperones	--	K08900|3.70452e-158|mtr:MTR_5g020990|Cell division protease ftsH-like protein; K08900 mitochondrial chaperone BCS1 (A)	[O]	Posttranslational modification, protein turnover, chaperones	ATP-dependent zinc metalloprotease FTSH 2, chloroplastic (Precursor) GN=F7F1.16 OS=Arabidopsis thaliana (Mouse-ear cress) PE=1 SV=1	P-loop nucleoside triphosphate hydrolase superfamily protein {ECO:0000313|EMBL:AES95030.1} OS=Medicago truncatula (Barrel medic) PE=3 SV=1	Cell division protease ftsH-like protein [Medicago truncatula]
gene11707	120	173	155	254	337	314	76.8261	110.037	97.6108	168.701	210.382	186.008	5.29e-05	1.033	up	--	--	Biological Process: response to oxidative stress (GO:0006979);;	--	[L]	Replication, recombination and repair	--	CDP-diacylglycerol--glycerol-3-phosphate 3-phosphatidyltransferase, putative {ECO:0000313|EMBL:EOY20596.1} (Fragment) OS=Theobroma cacao (Cacao) PE=4 SV=1	PREDICTED: uncharacterized protein LOC104596014 [Nelumbo nucifera]
gene22999	129	121	131	1127	2611	956	4.90559	4.6517	5.09004	43.5271	100.487	36.2565	0.00115056	3.63947	up	[Q]	Secondary metabolites biosynthesis, transport and catabolism	Molecular Function: copper ion binding (GO:0005507);; Molecular Function: L-ascorbate oxidase activity (GO:0008447);; Biological Process: lignin catabolic process (GO:0046274);; Cellular Component: apoplast (GO:0048046);; Molecular Function: hydroquinone:oxygen oxidoreductase activity (GO:0052716);; Biological Process: oxidation-reduction process (GO:0055114);;	--	[Q]	Secondary metabolites biosynthesis, transport and catabolism	Laccase-7 (Precursor) GN=LAC7 OS=Arabidopsis thaliana (Mouse-ear cress) PE=2 SV=1	Laccase {ECO:0000256|RuleBase:RU361119} OS=Vitis vinifera (Grape) PE=3 SV=1	PREDICTED: laccase-7 [Vitis vinifera]
gene14643	944	925	863	345	354	373	22.9084	21.6888	19.9079	8.50196	8.07727	8.44047	5.25e-12	-1.33014	down	[S]	Function unknown	--	K10532|6.61819e-178|rcu:RCOM_1438950|hypothetical protein; K10532 heparan-alpha-glucosaminide N-acetyltransferase [EC:2.3.1.78] (A)	[S]	Function unknown	--	Putative uncharacterized protein {ECO:0000313|EMBL:EEF50159.1} OS=Ricinus communis (Castor bean) PE=4 SV=1	conserved hypothetical protein [Ricinus communis]
gene12934	2832	2291	2674	717	987	914	185.858	150.266	174.296	47.6322	64.9363	58.9502	1.76e-18	-1.55562	down	[IQR]	--	Molecular Function: oxidoreductase activity (GO:0016491);; Biological Process: oxidation-reduction process (GO:0055114);;	--	[Q]	Secondary metabolites biosynthesis, transport and catabolism	3-oxoacyl-[acyl-carrier-protein] reductase 5, chloroplastic (Precursor; Fragment) GN=bkr1 OS=Brassica napus (Rape) PE=2 SV=1	Putative uncharacterized protein {ECO:0000313|EMBL:CCB47102.1} OS=Vitis vinifera (Grape) PE=3 SV=1	PREDICTED: NADPH-dependent 1-acyldihydroxyacetone phosphate reductase [Vitis vinifera]
gene17966	26	20	31	80	83	90	0.782983	0.563722	0.902067	2.22569	2.33844	2.60703	0.000293949	1.73532	up	--	--	Biological Process: sterol biosynthetic process (GO:0016126);; Biological Process: pentacyclic triterpenoid biosynthetic process (GO:0019745);;	--	[R]	General function prediction only	Synaptotagmin-3 GN=F21E1.140 OS=Arabidopsis thaliana (Mouse-ear cress) PE=2 SV=1	Calcium-dependent lipid-binding family protein {ECO:0000313|EMBL:EOY07850.1} OS=Theobroma cacao (Cacao) PE=4 SV=1	PREDICTED: synaptotagmin-3 [Nelumbo nucifera]
gene5589	108	166	120	1417	2748	2385	12.2913	18.8668	13.729	162.767	312.537	263.307	6.41e-12	4.07338	up	--	--	Molecular Function: endopeptidase inhibitor activity (GO:0004866);; Biological Process: negative regulation of endopeptidase activity (GO:0010951);;	--	--	--	Miraculin (Precursor) OS=Synsepalum dulcificum (Miracle fruit) PE=1 SV=3	Uncharacterized protein {ECO:0000313|EMBL:EMJ12410.1} OS=Prunus persica (Peach) PE=4 SV=1	hypothetical protein PRUPE_ppa011496mg [Prunus persica]
gene8927	2	34	7	540	689	596	0.143021	2.31742	0.487268	35.5304	44.9593	38.7429	6.52e-81	5.42611	up	--	--	Cellular Component: ubiquitin ligase complex (GO:0000151);; Molecular Function: ubiquitin-protein transferase activity (GO:0004842);; Biological Process: protein ubiquitination (GO:0016567);;	--	--	--	U-box domain-containing protein 26 GN=PUB26 OS=Arabidopsis thaliana (Mouse-ear cress) PE=2 SV=1	Uncharacterized protein {ECO:0000313|EMBL:ERP58174.1} OS=Populus trichocarpa (Western balsam poplar) PE=4 SV=1	hypothetical protein POPTR_0007s04220g [Populus trichocarpa]
gene10028	10409	14245	9831	3351	4118	6049	82.356	93.0113	59.4487	20.7399	21.2267	31.3896	3.25e-05	-1.33131	down	--	--	Molecular Function: magnesium ion binding (GO:0000287);; Molecular Function: electron carrier activity (GO:0009055);; Cellular Component: photosystem I (GO:0009522);; Cellular Component: chloroplast thylakoid membrane (GO:0009535);; Biological Process: photosynthesis (GO:0015979);; Cellular Component: integral component of membrane (GO:0016021);; Molecular Function: chlorophyll binding (GO:001616…	K02690|0|mtr:MTR_3g035600|Photosystem I P700 chlorophyll a apoprotein; K02690 photosystem I P700 chlorophyll a apoprotein A2 (A)	--	--	Photosystem I P700 chlorophyll a apoprotein A1 {ECO:0000255|HAMAP-Rule:MF_00458} OS=Eucalyptus globulus subsp. globulus (Tasmanian blue gum) PE=3 SV=1	Photosystem I P700 chlorophyll A apoprotein A2 {ECO:0000313|EMBL:AES69823.2} OS=Medicago truncatula (Barrel medic) PE=3 SV=2	photosystem I P700 chlorophyll A apoprotein A2 [Medicago truncatula]
gene12185	32	50	54	955	835	1116	2.1274	3.37424	3.72777	65.432	56.8293	74.3211	6.85e-52	4.43668	up	--	--	--	--	[O]	Posttranslational modification, protein turnover, chaperones	EID1-like F-box protein 3 GN=EDL3 OS=Arabidopsis thaliana (Mouse-ear cress) PE=2 SV=1	Putative uncharacterized protein {ECO:0000313|EMBL:CCB56823.1} OS=Vitis vinifera (Grape) PE=4 SV=1	PREDICTED: EID1-like F-box protein 3 [Vitis vinifera]
gene12390	240	173	216	607	433	603	9.93422	7.16157	8.89778	25.014	17.715	24.4157	6.33e-08	1.40556	up	[O]	Posttranslational modification, protein turnover, chaperones	Molecular Function: ATP binding (GO:0005524);; Molecular Function: nucleoside-triphosphatase activity (GO:0017111);;	K08900|0|cit:102614646|probable mitochondrial chaperone BCS1-B-like; K08900 mitochondrial chaperone BCS1 (A)	[O]	Posttranslational modification, protein turnover, chaperones	26S proteasome regulatory subunit 4 homolog B GN=RPT2B OS=Arabidopsis thaliana (Mouse-ear cress) PE=1 SV=1	P-loop nucleoside triphosphate hydrolase superfamily protein {ECO:0000313|EMBL:KEH40138.1} OS=Medicago truncatula (Barrel medic) PE=3 SV=1	P-loop nucleoside triphosphate hydrolase superfamily protein [Medicago truncatula]
gene27929	162	166	149	45	65	68	4.63686	4.88101	4.41356	1.27811	1.90616	1.94764	6.14e-05	-1.40309	down	[L]	Replication, recombination and repair	Molecular Function: deoxyribodipyrimidine photo-lyase activity (GO:0003904);; Molecular Function: DNA (6-4) photolyase activity (GO:0003914);; Biological Process: DNA repair (GO:0006281);; Biological Process: response to UV (GO:0009411);;	K02295|0|pmum:103328033|(6-4)DNA photolyase; K02295 cryptochrome (A)	[LT]	--	(6-4)DNA photolyase GN=UVR3 OS=Arabidopsis thaliana (Mouse-ear cress) PE=1 SV=2	Uncharacterized protein {ECO:0000313|EMBL:EMJ16875.1} OS=Prunus persica (Peach) PE=4 SV=1	PREDICTED: (6-4)DNA photolyase [Prunus mume]
gene19038	1532	1215	1256	5813	8029	6652	69.4533	55.4866	57.4057	266.488	364.529	299.581	4.48e-22	2.3749	up	[GEPR]	--	Molecular Function: high-affinity hydrogen:glucose symporter activity (GO:0005358);; Cellular Component: plasma membrane (GO:0005886);; Cellular Component: plasmodesma (GO:0009506);; Biological Process: monosaccharide transport (GO:0015749);; Cellular Component: integral component of membrane (GO:0016021);; Biological Process: carbohydrate transmembrane transport (GO:0034219);; Biological Process…	--	[R]	General function prediction only	Sugar transport protein 13 GN=F9D12.17 OS=Arabidopsis thaliana (Mouse-ear cress) PE=1 SV=2	Uncharacterized protein {ECO:0000313|EMBL:EMJ23013.1} OS=Prunus persica (Peach) PE=3 SV=1	PREDICTED: sugar transport protein 13-like [Cucumis sativus]
gene30060	210	233	195	438	483	402	20.5563	24.2556	19.683	45.8384	50.1751	40.7989	1.82e-06	1.07128	up	--	--	--	--	--	--	Thaumatin-like protein 1 (Precursor) OS=Prunus persica (Peach) PE=2 SV=1	Putative allergen Pru du 2.04 {ECO:0000313|EMBL:ACE80962.1} (Precursor) OS=Prunus dulcis x Prunus persica PE=4 SV=1	putative allergen Pru du 2.04 [Prunus dulcis x Prunus persica]
gene23987	242	238	208	565	570	489	7.70632	6.87475	5.92161	16.1982	16.5236	14.4337	3.8e-09	1.25844	up	--	--	Cellular Component: mitochondrial inner membrane presequence translocase complex (GO:0005744);; Biological Process: protein transport (GO:0015031);;	K17496|3.12215e-155|pvu:PHAVU_008G278100g|hypothetical protein; K17496 mitochondrial import inner membrane translocase subunit TIM50 (A)	[K]	Transcription	Mitochondrial import inner membrane translocase subunit TIM50 (Precursor) GN=F14J16.15 OS=Arabidopsis thaliana (Mouse-ear cress) PE=1 SV=1	Uncharacterized protein {ECO:0000313|EMBL:ESW14404.1} OS=Phaseolus vulgaris (Kidney bean) PE=4 SV=1	hypothetical protein PHAVU_008G278100g [Phaseolus vulgaris]
gene21047	827	744	977	2823	1946	1619	9.09426	8.04843	10.7192	30.5416	21.1782	17.5416	0.000925805	1.34555	up	--	--	Biological Process: regulation of transcription, DNA-templated (GO:0006355);; Biological Process: pattern specification process (GO:0007389);; Biological Process: organ morphogenesis (GO:0009887);; Biological Process: shoot system morphogenesis (GO:0010016);; Biological Process: meristem maintenance (GO:0010073);; Biological Process: gene silencing (GO:0016458);; Molecular Function: protein dimer…	--	--	--	Transcription factor LHW GN=F12K2 OS=Arabidopsis thaliana (Mouse-ear cress) PE=1 SV=1	Putative uncharacterized protein {ECO:0000313|EMBL:CCB49202.1} OS=Vitis vinifera (Grape) PE=4 SV=1	PREDICTED: transcription factor LHW-like isoform X1 [Vitis vinifera]
gene18017	0	6	4	34	66	51	2.71e-05	0.411021	0.303502	2.2551	4.39149	3.35158	1.5e-07	3.93312	up	[RTKL]	--	Molecular Function: ATP binding (GO:0005524);; Biological Process: protein phosphorylation (GO:0006468);; Molecular Function: RNA polymerase II carboxy-terminal domain kinase activity (GO:0008353);;	--	--	--	Probable receptor-like protein kinase At1g67000 (Precursor) GN=At1g67000 OS=Arabidopsis thaliana (Mouse-ear cress) PE=2 SV=2	Putative uncharacterized protein {ECO:0000313|EMBL:CCB48126.1} OS=Vitis vinifera (Grape) PE=3 SV=1	PREDICTED: probable receptor-like protein kinase At5g39030 [Pyrus x bretschneideri]
gene26724	144	132	132	300	313	305	4.67684	4.45738	4.39208	9.60303	10.3122	9.89393	3.46e-06	1.1893	up	[L]	Replication, recombination and repair	Molecular Function: nucleic acid binding (GO:0003676);; Biological Process: tRNA modification (GO:0006400);; Biological Process: protein targeting to mitochondrion (GO:0006626);; Molecular Function: methyltransferase activity (GO:0008168);; Biological Process: methylation (GO:0032259);; Biological Process: 2-methylguanosine metabolic process (GO:0080180);;	K15430|0|mdm:103450959|tRNA (guanine(10)-N2)-methyltransferase homolog; K15430 tRNA (guanine10-N2)-methyltransferase [EC:2.1.1.214] (A)	[L]	Replication, recombination and repair	--	Uncharacterized protein {ECO:0000313|EMBL:KDP27355.1} OS=Jatropha curcas (Barbados nut) PE=4 SV=1	hypothetical protein JCGZ_20179 [Jatropha curcas]
gene23538	3934	4715	3833	1367	1394	1132	63.0054	84.4711	63.059	23.2709	24.804	20.9346	5.35e-21	-1.66175	down	--	--	Biological Process: rRNA processing (GO:0006364);; Cellular Component: chloroplast outer membrane (GO:0009707);; Biological Process: chloroplast relocation (GO:0009902);; Biological Process: thylakoid membrane organization (GO:0010027);; Biological Process: photosystem II assembly (GO:0010207);; Biological Process: regulation of protein dephosphorylation (GO:0035304);; Biological Process: transcr…	--	--	--	Protein CHUP1, chloroplastic GN=CHUP1 OS=Arabidopsis thaliana (Mouse-ear cress) PE=1 SV=1	Putative uncharacterized protein {ECO:0000313|EMBL:CCB50954.1} OS=Vitis vinifera (Grape) PE=4 SV=1	PREDICTED: protein CHUP1, chloroplastic [Vitis vinifera]
gene7642	703	984	877	5745	6205	6366	20.7842	28.2071	25.4627	161.201	178.878	181.197	4.67e-55	2.8557	up	[GEPR]	--	Molecular Function: sugar:proton symporter activity (GO:0005351);; Molecular Function: myo-inositol:proton symporter activity (GO:0005366);; Biological Process: purine nucleobase transport (GO:0006863);; Biological Process: myo-inositol transport (GO:0015798);; Cellular Component: integral component of membrane (GO:0016021);; Biological Process: signaling (GO:0023052);; Biological Process: carboh…	K08150|0|pper:PRUPE_ppa023920mg|hypothetical protein; K08150 MFS transporter, SP family, solute carrier family 2 (myo-inositol transporter), member 13 (A)	[R]	General function prediction only	Probable inositol transporter 2 GN=INT2 OS=Arabidopsis thaliana (Mouse-ear cress) PE=1 SV=1	Uncharacterized protein {ECO:0000313|EMBL:EMJ14671.1} OS=Prunus persica (Peach) PE=3 SV=1	hypothetical protein PRUPE_ppa023920mg [Prunus persica]
gene15302	241	230	272	114	143	94	7.72983	6.69254	8.40176	1.99329	3.10452	2.25826	0.000144721	-1.06362	down	[G]	Carbohydrate transport and metabolism	Molecular Function: hydrolase activity, hydrolyzing O-glycosyl compounds (GO:0004553);; Biological Process: carbohydrate metabolic process (GO:0005975);;	--	--	--	Mannan endo-1,4-beta-mannosidase 6 (Precursor) GN=MAN6 OS=Arabidopsis thaliana (Mouse-ear cress) PE=2 SV=1	Endo-1,4-beta-mannanase {ECO:0000313|EMBL:AFX59322.1} OS=Populus trichocarpa (Western balsam poplar) PE=2 SV=1	PREDICTED: mannan endo-1,4-beta-mannosidase 6 [Prunus mume]
gene6785	6	7	10	133	129	166	0.484147	0.504236	0.763839	9.57797	9.34123	11.978	1.89e-19	4.23695	up	--	--	Biological Process: microtubule cytoskeleton organization (GO:0000226);; Molecular Function: Rho guanyl-nucleotide exchange factor activity (GO:0005089);; Cellular Component: nucleus (GO:0005634);; Cellular Component: cytoplasm (GO:0005737);; Biological Process: pollen tube growth (GO:0009860);; Biological Process: root hair cell development (GO:0080147);;	K10418|8.94153e-19|cam:101510184|probable dynein light chain-like; K10418 dynein light chain LC8-type (A)	[Z]	Cytoskeleton	--	Dynein light chain 1 {ECO:0000313|EMBL:EXB74513.1} OS=Morus notabilis PE=4 SV=1	PREDICTED: dynein light chain 1, cytoplasmic-like [Nelumbo nucifera]
gene23585	39	39	30	107	196	86	1.05527	1.04763	0.816639	2.83601	5.16827	2.25435	0.00703499	1.86631	up	[RTKL]	--	Molecular Function: nucleotide binding (GO:0000166);; Molecular Function: protein kinase activity (GO:0004672);;	--	--	--	L-type lectin-domain containing receptor kinase IX.1 (Precursor) GN=LECRK91 OS=Arabidopsis thaliana (Mouse-ear cress) PE=2 SV=1	Uncharacterized protein {ECO:0000313|EMBL:ERP66260.1} OS=Populus trichocarpa (Western balsam poplar) PE=3 SV=1	hypothetical protein POPTR_0001s29080g [Populus trichocarpa]
gene1130	15013	16194	17210	5631	9175	7225	1122.68	1210.12	1269.09	412.394	664.067	546.406	3.18e-09	-1.11787	down	--	--	Molecular Function: hydrolase activity, hydrolyzing O-glycosyl compounds (GO:0004553);; Cellular Component: cell wall (GO:0005618);; Biological Process: cellular glucan metabolic process (GO:0006073);; Molecular Function: xyloglucan:xyloglucosyl transferase activity (GO:0016762);; Cellular Component: apoplast (GO:0048046);;	K14504|5.07482e-148|vvi:100256520|probable xyloglucan endotransglucosylase/hydrolase protein 23; K14504 xyloglucan:xyloglucosyl transferase TCH4 [EC:2.4.1.207] (A)	--	--	Probable xyloglucan endotransglucosylase/hydrolase protein 23 (Precursor) GN=F14M19.90 OS=Arabidopsis thaliana (Mouse-ear cress) PE=2 SV=1	Xyloglucan endotransglucosylase/hydrolase {ECO:0000256|RuleBase:RU361120} OS=Glycine max (Soybean) PE=3 SV=1	putative xyloglucan endotransglucosylase/hydrolase 23 -like protein [Gossypium arboreum]
gene2043	14	26	22	85	61	37	1.67645	3.17786	2.68149	9.97826	7.13995	4.27532	0.00884211	1.58055	up	--	--	--	--	--	--	--	Uncharacterized protein {ECO:0000313|EMBL:EEE85679.1} OS=Populus trichocarpa (Western balsam poplar) PE=4 SV=1	hypothetical protein POPTR_0004s09790g [Populus trichocarpa]
gene2936	172	213	232	52	79	52	6.59579	8.40077	8.48793	2.18072	3.19944	1.75727	5.38e-08	-1.73568	down	--	--	--	--	[Z]	Cytoskeleton	--	Uncharacterized protein {ECO:0000313|EMBL:EMJ24123.1} OS=Prunus persica (Peach) PE=4 SV=1	hypothetical protein PRUPE_ppa005205mg [Prunus persica]
gene3950	20	13	23	40	79	83	0.957767	0.620765	1.11709	1.99214	4.04303	4.16211	0.000718628	1.86911	up	[RTKL]	--	Molecular Function: nucleotide binding (GO:0000166);; Molecular Function: protein kinase activity (GO:0004672);; Biological Process: phosphorylation (GO:0016310);;	K17535|4.37637e-175|pmum:103320622|serine/threonine-protein kinase HT1-like; K17535 serine/threonine-protein kinase TNNI3K [EC:2.7.11.1] (A)	[T]	Signal transduction mechanisms	Serine/threonine-protein kinase EDR1 GN=F22O13.20 OS=Arabidopsis thaliana (Mouse-ear cress) PE=1 SV=1	Uncharacterized protein {ECO:0000313|EMBL:KDO73598.1} OS=Citrus sinensis (Sweet orange) PE=3 SV=1	hypothetical protein CISIN_1g039082mg [Citrus sinensis]
gene12854	116	237	161	83	49	45	3.33197	13.207	10.3623	4.3981	1.69243	1.30209	0.00526715	-1.51808	down	--	--	Molecular Function: electron carrier activity (GO:0009055);; Molecular Function: protein disulfide oxidoreductase activity (GO:0015035);; Biological Process: cell redox homeostasis (GO:0045454);;	K03676|1.1783e-36|pper:PRUPE_ppa019446mg|hypothetical protein; K03676 glutaredoxin 3 (A)	[O]	Posttranslational modification, protein turnover, chaperones	Glutaredoxin-C1 OS=Oryza sativa subsp. japonica (Rice) PE=3 SV=1	Uncharacterized protein {ECO:0000313|EMBL:EMJ13942.1} OS=Prunus persica (Peach) PE=4 SV=1	hypothetical protein PRUPE_ppa019446mg [Prunus persica]
gene26668	267	383	264	2899	2986	2996	41.7067	57.3804	40.7578	428.26	443.243	444.323	1.57e-69	3.29986	up	--	--	--	--	--	--	Umecyanin OS=Armoracia rusticana (Horseradish) PE=1 SV=1	Copper binding protein 5, putative {ECO:0000313|EMBL:EOY31105.1} OS=Theobroma cacao (Cacao) PE=4 SV=1	Blue copper -like protein [Gossypium arboreum]
gene21111	1342	1088	1627	605	633	727	86.0141	70.3306	103.823	39.3573	40.5942	46.521	6.15e-05	-1.02672	down	--	--	Molecular Function: phospholipase C activity (GO:0004629);; Biological Process: lipid metabolic process (GO:0006629);; Biological Process: intracellular signal transduction (GO:0035556);;	--	[T]	Signal transduction mechanisms	--	Phospholipase C, putative {ECO:0000313|EMBL:EEF34122.1} OS=Ricinus communis (Castor bean) PE=4 SV=1	PREDICTED: uncharacterized protein LOC103334799 [Prunus mume]
gene28747	470	375	368	123	137	119	32.6065	25.9936	25.8229	8.64109	9.62778	8.16081	3.96e-12	-1.65899	down	--	--	Cellular Component: plasma membrane (GO:0005886);; Biological Process: cell adhesion (GO:0007155);; Cellular Component: plasmodesma (GO:0009506);; Biological Process: meristem initiation (GO:0010014);; Biological Process: trichome morphogenesis (GO:0010090);; Biological Process: cell growth (GO:0016049);; Biological Process: actin nucleation (GO:0045010);; Biological Process: regulation of cell d…	--	[T]	Signal transduction mechanisms	187-kDa microtubule-associated protein AIR9 GN=AIR9 OS=Arabidopsis thaliana (Mouse-ear cress) PE=2 SV=1	Outer arm dynein light chain 1 protein isoform 1 {ECO:0000313|EMBL:EOX96967.1} OS=Theobroma cacao (Cacao) PE=4 SV=1	Outer arm dynein light chain 1 protein isoform 1 [Theobroma cacao]
gene24223	39	41	38	116	86	72	1.5608	0.904188	0.96322	5.08263	3.04968	2.97387	0.00565058	1.23512	up	--	--	--	--	--	--	--	Uncharacterized protein {ECO:0000313|EMBL:EMJ18346.1} OS=Prunus persica (Peach) PE=4 SV=1	PREDICTED: phosphoinositide phosphatase SAC2-like [Malus domestica]
gene6432	254	272	414	118	40	120	9.54949	10.1768	15.301	4.39651	1.49903	4.48824	0.000197567	-1.7365	down	[Q]	Secondary metabolites biosynthesis, transport and catabolism	Cellular Component: membrane (GO:0016020);; Molecular Function: oxidoreductase activity, acting on paired donors, with incorporation or reduction of molecular oxygen, NAD(P)H as one donor, and incorporation of one atom of oxygen (GO:0016709);; Molecular Function: metal ion binding (GO:0046872);;	--	[Q]	Secondary metabolites biosynthesis, transport and catabolism	Cytochrome P450 71D8 GN=CYP71D8 OS=Glycine max (Soybean) PE=2 SV=1	Putative uncharacterized protein {ECO:0000313|EMBL:CCB61988.1} OS=Vitis vinifera (Grape) PE=3 SV=1	PREDICTED: premnaspirodiene oxygenase-like [Vitis vinifera]
gene8366	64	82	71	187	210	196	8.0758	10.4066	8.84823	23.7027	26.014	24.0738	3.27e-06	1.46934	up	[H]	Coenzyme transport and metabolism	Biological Process: Mo-molybdopterin cofactor biosynthetic process (GO:0006777);;	K03635|1.53188e-96|pop:POPTR_0001s27900g|POPTRDRAFT_706487; molybdopterin biosynthesis MoaE family protein; K03635 molybdopterin synthase catalytic subunit [EC:2.8.1.12] (A)	[H]	Coenzyme transport and metabolism	Molybdopterin synthase catalytic subunit {ECO:0000255|HAMAP-Rule:MF_03052} GN=At2g43760 OS=Arabidopsis thaliana (Mouse-ear cress) PE=2 SV=1	Molybdopterin synthase catalytic subunit {ECO:0000256|HAMAP-Rule:MF_03052} OS=Populus trichocarpa (Western balsam poplar) PE=3 SV=1	unnamed protein product [Vitis vinifera]
gene13985	318	348	392	884	829	864	15.1753	16.0732	18.8488	42.1739	39.6516	39.8268	1.85e-11	1.3036	up	[M]	Cell wall/membrane/envelope biogenesis	Molecular Function: UDP-glucose 4-epimerase activity (GO:0003978);; Biological Process: galactose metabolic process (GO:0006012);; Biological Process: cellular metabolic process (GO:0044237);; Molecular Function: coenzyme binding (GO:0050662);;	K01784|0|tcc:TCM_016202|UDP-D-glucose/UDP-D-galactose 4-epimerase 1 isoform 1; K01784 UDP-glucose 4-epimerase [EC:5.1.3.2] (A)	[M]	Cell wall/membrane/envelope biogenesis	Bifunctional UDP-glucose 4-epimerase and UDP-xylose 4-epimerase 1 GN=UGE1 OS=Pisum sativum (Garden pea) PE=1 SV=2	Uncharacterized protein {ECO:0000313|EMBL:KDP25480.1} OS=Jatropha curcas (Barbados nut) PE=3 SV=1	hypothetical protein JCGZ_20636 [Jatropha curcas]
gene14114	604	678	569	238	247	240	30.5493	32.1021	28.1414	10.6562	11.6721	10.973	1.52e-10	-1.33288	down	[MG]	--	Molecular Function: nucleotide binding (GO:0000166);; Cellular Component: chloroplast thylakoid membrane (GO:0009535);;	--	--	--	--	Uncharacterized protein {ECO:0000313|EMBL:EEE79121.1} OS=Populus trichocarpa (Western balsam poplar) PE=4 SV=1	hypothetical protein POPTR_0003s06260g [Populus trichocarpa]
gene23989	1899	1664	1388	504	648	409	50.8283	45.0737	36.7927	13.2155	16.7898	10.7184	1.12e-12	-1.64649	down	--	--	--	--	--	--	--	Putative uncharacterized protein {ECO:0000313|EMBL:CCB46043.1} OS=Vitis vinifera (Grape) PE=4 SV=1	PREDICTED: uncharacterized protein LOC100241980 isoform X2 [Vitis vinifera]
gene28967	1143	875	1081	271	276	489	40.2168	31.2665	38.9431	9.80591	10.0029	17.461	3.33e-10	-1.56061	down	[Q]	Secondary metabolites biosynthesis, transport and catabolism	Molecular Function: iron ion binding (GO:0005506);; Molecular Function: electron carrier activity (GO:0009055);; Biological Process: regulation of meristem growth (GO:0010075);; Biological Process: inflorescence development (GO:0010229);; Molecular Function: heme binding (GO:0020037);; Molecular Function: flavonoid 3',5'-hydroxylase activity (GO:0033772);; Biological Process: leaf development (GO…	K00517|0|tcc:TCM_001243|Cytochrome P450, family 78, subfamily A, polypeptide 7 (A)	[Q]	Secondary metabolites biosynthesis, transport and catabolism	Cytochrome P450 78A7 GN=CYP78A7 OS=Arabidopsis thaliana (Mouse-ear cress) PE=2 SV=1	Cytochrome P450, family 78, subfamily A, polypeptide 7 {ECO:0000313|EMBL:EOX92273.1} OS=Theobroma cacao (Cacao) PE=3 SV=1	Cytochrome P450, family 78, subfamily A, polypeptide 7 [Theobroma cacao]
gene27333	354	435	384	821	888	930	15.5013	18.9366	17.2336	36.7408	38.7577	43.7382	7.11e-10	1.18903	up	[H]	Coenzyme transport and metabolism	Biological Process: glutamine metabolic process (GO:0006541);; Molecular Function: transferase activity (GO:0016740);;	K08681|1.45043e-66|pper:PRUPE_ppa010384mg|hypothetical protein; K08681 5'-phosphate synthase pdxT subunit [EC:4.3.3.6] (A)	[H]	Coenzyme transport and metabolism	Pyridoxal biosynthesis protein PDX2 GN=muf9.190 OS=Arabidopsis thaliana (Mouse-ear cress) PE=1 SV=1	Uncharacterized protein {ECO:0000313|EMBL:EMJ06967.1} OS=Prunus persica (Peach) PE=3 SV=1	hypothetical protein PRUPE_ppa010384mg [Prunus persica]
gene21537	0	14	0	47	17	74	0.000155591	1.24433	0.000617467	4.09308	1.51962	6.37419	0.00987317	3.32364	up	--	--	Molecular Function: sequence-specific DNA binding transcription factor activity (GO:0003700);; Biological Process: regulation of transcription, DNA-templated (GO:0006355);; Molecular Function: protein dimerization activity (GO:0046983);;	--	--	--	Transcription factor bHLH144 OS=Arabidopsis thaliana (Mouse-ear cress) PE=1 SV=1	Putative uncharacterized protein {ECO:0000313|EMBL:EEF42692.1} OS=Ricinus communis (Castor bean) PE=4 SV=1	conserved hypothetical protein [Ricinus communis]
gene16855	214	316	328	547	796	695	14.5795	21.5364	22.6182	37.753	55.0052	50.3177	1.3e-06	1.26622	up	--	--	--	--	--	--	Cysteine-rich repeat secretory protein 55 (Precursor) GN=CRRSP55 OS=Arabidopsis thaliana (Mouse-ear cress) PE=2 SV=1	Uncharacterized protein {ECO:0000313|EMBL:AFK33693.1} OS=Lotus japonicus (Lotus corniculatus var. japonicus) PE=2 SV=1	PREDICTED: cysteine-rich repeat secretory protein 55-like [Pyrus x bretschneideri]
Betula_platyphylla_newGene_356	148	109	137	31	38	8	1.53943	1.11658	1.4419	0.326849	0.402952	0.0852922	1.45e-08	-2.33774	down	--	--	--	--	--	--	Pentatricopeptide repeat-containing protein At1g18485 GN=PCMP-H8 OS=Arabidopsis thaliana (Mouse-ear cress) PE=2 SV=2	--	PREDICTED: pentatricopeptide repeat-containing protein At1g18485 [Pyrus x bretschneideri]
gene10511	2882	3518	3112	1129	1570	1147	117.957	147.192	128.332	41.7336	61.5399	44.6219	3.44e-13	-1.28804	down	--	--	--	--	[T]	Signal transduction mechanisms	Putative disease resistance protein RGA4 GN=RGA4 OS=Solanum bulbocastanum (Wild potato) PE=2 SV=1	Leucine-rich repeat containing protein, putative isoform 1 {ECO:0000313|EMBL:EOY10378.1} OS=Theobroma cacao (Cacao) PE=4 SV=1	Leucine-rich repeat containing protein, putative isoform 1 [Theobroma cacao]
gene3253	672	725	607	308	280	261	24.1012	24.1935	20.9179	10.4273	9.78778	8.80411	2.17e-09	-1.21946	down	--	--	--	--	--	--	--	Uncharacterized protein {ECO:0000313|EMBL:EXB38466.1} OS=Morus notabilis PE=4 SV=1	PREDICTED: uncharacterized protein LOC103328326 [Prunus mume]
gene21166	74	69	70	30	24	27	1.62611	1.50468	1.53154	0.653208	0.516936	0.585513	0.00717756	-1.37494	down	[P]	Inorganic ion transport and metabolism	--	K13447|0|pmum:103338602|respiratory burst oxidase homolog protein F-like; K13447 respiratory burst oxidase [EC:1.6.3.- 1.11.1.-] (A)	[PQ]	--	Respiratory burst oxidase homolog protein F GN=F22C12.18 OS=Arabidopsis thaliana (Mouse-ear cress) PE=1 SV=1	Respiratory burst oxidase-like protein F {ECO:0000313|EMBL:EXC04881.1} OS=Morus notabilis PE=4 SV=1	PREDICTED: respiratory burst oxidase homolog protein F-like [Prunus mume]
gene13524	0	5	0	22	48	21	0	6.35232	0	29.4856	57.0516	24.4674	0.000187896	4.20328	up	--	--	--	--	--	--	--	Putative uncharacterized protein {ECO:0000313|EMBL:CAN76452.1} OS=Vitis vinifera (Grape) PE=4 SV=1	PREDICTED: uncharacterized protein LOC101507686 [Cicer arietinum]
gene14142	258	234	237	101	90	90	3.487	3.29929	3.28899	1.30631	1.36515	1.22815	2.34e-06	-1.35569	down	[L]	Replication, recombination and repair	--	K02327|0|vvi:100246530|DNA polymerase delta catalytic subunit; K02327 DNA polymerase delta subunit 1 [EC:2.7.7.7] (A)	[L]	Replication, recombination and repair	DNA polymerase delta catalytic subunit GN=POLD1 OS=Oryza sativa subsp. japonica (Rice) PE=2 SV=1	DNA polymerase {ECO:0000256|RuleBase:RU000442} OS=Theobroma cacao (Cacao) PE=3 SV=1	PREDICTED: DNA polymerase delta catalytic subunit [Vitis vinifera]
gene19751	233	98	158	18	11	15	5.8588	2.45197	3.9312	0.454406	0.287502	0.373481	9.12e-06	-3.45331	down	--	--	Molecular Function: transferase activity, transferring phosphorus-containing groups (GO:0016772);;	--	--	--	G-type lectin S-receptor-like serine/threonine-protein kinase At5g35370 (Precursor) GN=At5g35370 OS=Arabidopsis thaliana (Mouse-ear cress) PE=2 SV=2	Uncharacterized protein {ECO:0000313|EMBL:KDO80730.1} (Fragment) OS=Citrus sinensis (Sweet orange) PE=3 SV=1	PREDICTED: G-type lectin S-receptor-like serine/threonine-protein kinase At5g35370-like isoform X1 [Citrus sinensis]
gene27614	33	26	29	128	97	184	2.02926	1.58842	1.79989	7.82833	5.92849	10.8625	1.98e-05	2.2372	up	--	--	--	--	--	--	Transcription factor TCP18 GN=K24M9.4 OS=Arabidopsis thaliana (Mouse-ear cress) PE=2 SV=1	Uncharacterized protein {ECO:0000313|EnsemblPlants:GLYMA05G07943.1} OS=Glycine max (Soybean) PE=4 SV=1	PREDICTED: transcription factor DICHOTOMA [Vitis vinifera]
gene11705	687	670	709	2810	1982	2702	48.4574	46.2402	50.708	197.082	141.431	187.52	1.31e-12	1.8791	up	--	--	Cellular Component: nucleus (GO:0005634);; Molecular Function: abscisic acid binding (GO:0010427);;	K14496|1.47665e-121|cit:102616358|abscisic acid receptor PYL9-like; K14496 abscisic acid receptor PYR/PYL family (A)	--	--	Abscisic acid receptor PYL9 GN=F6F3.16 OS=Arabidopsis thaliana (Mouse-ear cress) PE=1 SV=1	Uncharacterized protein {ECO:0000313|EMBL:KDO86430.1} OS=Citrus sinensis (Sweet orange) PE=4 SV=1	hypothetical protein CICLE_v10022440mg [Citrus clementina]
gene6828	9	14	10	55	78	90	1.90483	2.78648	2.06239	10.9214	14.9408	16.9727	5.97e-07	2.77555	up	--	--	--	--	--	--	--	Uncharacterized protein {ECO:0000313|EMBL:ESW35268.1} OS=Phaseolus vulgaris (Kidney bean) PE=4 SV=1	hypothetical protein PHAVU_001G220700g [Phaseolus vulgaris]
gene6725	335	387	396	128	140	184	12.0271	13.9949	14.5023	4.71537	5.12941	6.93553	8.57e-08	-1.28711	down	--	--	Biological Process: lipid metabolic process (GO:0006629);; Molecular Function: phosphoric diester hydrolase activity (GO:0008081);;	--	--	--	PI-PLC X domain-containing protein At5g67130 (Precursor) GN=At5g67130 OS=Arabidopsis thaliana (Mouse-ear cress) PE=1 SV=1	Uncharacterized protein {ECO:0000313|EnsemblPlants:GLYMA02G11450.1} OS=Glycine max (Soybean) PE=4 SV=1	PREDICTED: PI-PLC X domain-containing protein At5g67130 [Glycine max]
gene14214	47	0	0	125	59	105	1.32483	2.35e-15	0.000497378	3.52998	1.67599	2.92085	0.00076487	2.64502	up	--	--	--	--	--	--	--	Uncharacterized protein {ECO:0000313|EMBL:EMJ23254.1} OS=Prunus persica (Peach) PE=4 SV=1	PREDICTED: uncharacterized protein LOC103324131 [Prunus mume]
gene20497	1318	1349	1366	2542	2629	2864	57.7554	59.9099	58.7069	113.981	115.961	125.761	1.3e-08	1.01383	up	[P]	Inorganic ion transport and metabolism	Biological Process: cation transport (GO:0006812);; Molecular Function: cation transmembrane transporter activity (GO:0008324);; Cellular Component: integral component of membrane (GO:0016021);; Biological Process: transmembrane transport (GO:0055085);;	--	[P]	Inorganic ion transport and metabolism	Metal tolerance protein 5 OS=Oryza sativa subsp. japonica (Rice) PE=2 SV=1	Uncharacterized protein {ECO:0000313|EMBL:EMJ19259.1} OS=Prunus persica (Peach) PE=4 SV=1	hypothetical protein PRUPE_ppa006818mg [Prunus persica]
gene19018	2814	2179	2592	831	818	620	49.0366	37.7531	45.1713	14.2819	14.1778	10.9538	1.74e-20	-1.72195	down	--	--	--	--	--	--	--	Uncharacterized protein {ECO:0000313|EMBL:KDP37358.1} OS=Jatropha curcas (Barbados nut) PE=4 SV=1	PREDICTED: uncharacterized protein LOC103339339 [Prunus mume]
gene6724	619	640	596	1489	1448	1521	32.7258	34.4014	32.9829	80.7877	78.8819	80.1148	2.06e-12	1.28451	up	[R]	General function prediction only	--	K12890|1.82642e-90|pop:POPTR_0013s01700g|POPTRDRAFT_773626; hypothetical protein; K12890 splicing factor, arginine/serine-rich 1/9 (A)	[A]	RNA processing and modification	Serine/arginine-rich splicing factor SR30 GN=T12M4.19 OS=Arabidopsis thaliana (Mouse-ear cress) PE=1 SV=1	Uncharacterized protein {ECO:0000313|EMBL:ERP53539.1} OS=Populus trichocarpa (Western balsam poplar) PE=4 SV=1	PREDICTED: pre-mRNA-splicing factor SF2-like isoform X2 [Glycine max]
gene6431	5357	4524	4739	2085	2349	1982	100.719	85.4217	90.7512	39.6349	45.1127	37.1066	5.35e-11	-1.16909	down	[RTKL]	--	Molecular Function: protein kinase activity (GO:0004672);; Biological Process: phosphorylation (GO:0016310);;	K13414|0|cit:102609376|mitogen-activated protein kinase kinase kinase 1-like; K13414 mitogen-activated protein kinase kinase kinase 1, plant [EC:2.7.11.25] (A)	[T]	Signal transduction mechanisms	Mitogen-activated protein kinase kinase kinase 1 GN=MEKK1 OS=Arabidopsis thaliana (Mouse-ear cress) PE=1 SV=2	Uncharacterized protein {ECO:0000313|EMBL:KDO80796.1} OS=Citrus sinensis (Sweet orange) PE=4 SV=1	PREDICTED: mitogen-activated protein kinase kinase kinase 1-like [Citrus sinensis]
gene28205	927	1146	1219	261	413	814	284.347	346.111	368.918	82.6614	124.917	234.645	0.00396667	-1.12601	down	--	--	Cellular Component: chloroplast (GO:0009507);; Cellular Component: photosynthetic membrane (GO:0034357);;	--	--	--	Photosystem II 5 kDa protein, chloroplastic (Precursor) GN=PSBT OS=Gossypium hirsutum (Upland cotton) PE=4 SV=1	Uncharacterized protein {ECO:0000313|EMBL:KDP43486.1} OS=Jatropha curcas (Barbados nut) PE=4 SV=1	hypothetical protein JCGZ_16773 [Jatropha curcas]
gene16163	60	85	31	12	21	4	5.28653	7.89583	2.19719	0.690184	1.70555	0.2086	0.00577568	-2.23274	down	--	--	--	--	[T]	Signal transduction mechanisms	Putative disease resistance protein At3g14460 GN=At3g14460 OS=Arabidopsis thaliana (Mouse-ear cress) PE=3 SV=1	Putative uncharacterized protein {ECO:0000313|EMBL:CCB58673.1} OS=Vitis vinifera (Grape) PE=4 SV=1	PREDICTED: putative disease resistance protein At3g14460 [Vitis vinifera]
gene27569	6996	7845	7693	3102	3223	3728	141.6	153.47	151.215	60.9831	62.1243	68.7258	1.65e-10	-1.14508	down	[H]	Coenzyme transport and metabolism	--	K03147|0|tcc:TCM_041663|ThiaminC isoform 1; K03147 phosphomethylpyrimidine synthase [EC:4.1.99.17] (A)	--	--	Phosphomethylpyrimidine synthase, chloroplastic (Precursor) GN=T27A16.27 OS=Arabidopsis thaliana (Mouse-ear cress) PE=1 SV=1	ThiaminC isoform 4 {ECO:0000313|EMBL:EOY33784.1} OS=Theobroma cacao (Cacao) PE=3 SV=1	ThiaminC isoform 4 [Theobroma cacao]
gene22883	2228	2736	2032	1122	978	991	55.5253	68.3558	50.7539	28.2199	24.5016	24.4798	4.85e-09	-1.1587	down	--	--	Molecular Function: transporter activity (GO:0005215);; Cellular Component: intracellular (GO:0005622);; Biological Process: transport (GO:0006810);; Cellular Component: integral component of membrane (GO:0016021);;	--	[I]	Lipid transport and metabolism	Patellin-3 GN=PATL3 OS=Arabidopsis thaliana (Mouse-ear cress) PE=1 SV=2	Uncharacterized protein {ECO:0000313|EMBL:ESW31909.1} OS=Phaseolus vulgaris (Kidney bean) PE=4 SV=1	hypothetical protein PHAVU_002G278300g [Phaseolus vulgaris]
gene2703	9660	7324	7611	3002	2930	2661	205.872	154.974	163.128	64.0883	61.605	56.7388	2.88e-13	-1.49754	down	[C]	Energy production and conversion	Molecular Function: malate dehydrogenase (decarboxylating) (NADP+) activity (GO:0004473);; Biological Process: gluconeogenesis (GO:0006094);; Biological Process: malate metabolic process (GO:0006108);; Biological Process: fatty acid biosynthetic process (GO:0006633);; Biological Process: cytoskeleton organization (GO:0007010);; Molecular Function: zinc ion binding (GO:0008270);; Biological Proces…	K00029|0|vvi:100249166|NADP-dependent malic enzyme; K00029 malate dehydrogenase (oxaloacetate-decarboxylating)(NADP+) [EC:1.1.1.40] (A)	[C]	Energy production and conversion	NADP-dependent malic enzyme OS=Vitis vinifera (Grape) PE=2 SV=1	Malic enzyme {ECO:0000256|RuleBase:RU003426} OS=Vitis vinifera (Grape) PE=3 SV=1	PREDICTED: NADP-dependent malic enzyme isoform X1 [Elaeis guineensis]
Betula_platyphylla_newGene_1953	1573	1572	1588	755	1087	420	30.5829	30.5507	30.6165	14.6267	21.5104	8.18019	7.32e-05	-1.04761	down	--	--	--	--	--	--	TMV resistance protein N GN=N OS=Nicotiana glutinosa (Tobacco) PE=1 SV=1	--	PREDICTED: TMV resistance protein N-like isoform X2 [Malus domestica]
gene30142	302	338	347	705	681	834	15.5623	17.3063	17.8101	36.2408	34.8518	42.464	2.28e-09	1.18895	up	--	--	--	K15414|3.68595e-53|mdm:103435454|uncharacterized protein At2g39795, mitochondrial-like; K15414 complement component 1 Q subcomponent-binding protein, mitochondrial (A)	[C]	Energy production and conversion	Uncharacterized protein At2g39795, mitochondrial (Precursor) GN=At2g39795 OS=Arabidopsis thaliana (Mouse-ear cress) PE=2 SV=1	Uncharacterized protein {ECO:0000313|EMBL:EMJ20043.1} OS=Prunus persica (Peach) PE=4 SV=1	PREDICTED: uncharacterized protein At2g39795, mitochondrial-like [Malus domestica]
gene19773	91	92	80	270	208	213	2.99451	3.09842	2.54292	8.73782	6.65304	6.83188	1.47e-06	1.41361	up	[E]	Amino acid transport and metabolism	Biological Process: response to wounding (GO:0009611);; Biological Process: response to nematode (GO:0009624);; Biological Process: response to abscisic acid (GO:0009737);; Biological Process: response to salicylic acid (GO:0009751);; Biological Process: response to jasmonic acid (GO:0009753);; Cellular Component: membrane (GO:0016020);; Biological Process: hyperosmotic salinity response (GO:0042…	--	[E]	Amino acid transport and metabolism	Protein NRT1/ PTR FAMILY 5.2 GN=MCL19.10 OS=Arabidopsis thaliana (Mouse-ear cress) PE=2 SV=1	Putative uncharacterized protein {ECO:0000313|EMBL:CBI23690.3} OS=Vitis vinifera (Grape) PE=4 SV=1	PREDICTED: protein NRT1/ PTR FAMILY 5.2-like [Prunus mume]
gene9975	441	495	437	247	200	213	13.7088	15.5264	12.8827	7.84197	6.21015	7.23936	3.22e-06	-1.03698	down	--	--	Cellular Component: Golgi apparatus (GO:0005794);; Biological Process: protein glycosylation (GO:0006486);; Cellular Component: integral component of membrane (GO:0016021);; Molecular Function: galactosylxylosylprotein 3-beta-galactosyltransferase activity (GO:0047220);;	--	[G]	Carbohydrate transport and metabolism	Probable beta-1,3-galactosyltransferase 6 GN=B3GALT6 OS=Arabidopsis thaliana (Mouse-ear cress) PE=2 SV=1	Beta-1,3-galactosyltransferase sqv-2, putative {ECO:0000313|EMBL:EEF43468.1} OS=Ricinus communis (Castor bean) PE=4 SV=1	Beta-1,3-galactosyltransferase sqv-2, putative [Ricinus communis]
gene11777	53	83	51	21	24	8	0.666293	1.04318	0.639297	0.258341	0.303903	0.102312	0.00135625	-1.80089	down	--	--	--	--	--	--	CST complex subunit CTC1 GN=CTC1 OS=Arabidopsis thaliana (Mouse-ear cress) PE=1 SV=2	Uncharacterized protein {ECO:0000313|EMBL:EXB38636.1} OS=Morus notabilis PE=4 SV=1	PREDICTED: CST complex subunit CTC1 isoform X1 [Vitis vinifera]
gene10815	3779	2915	3652	1284	1460	1470	258.269	203.926	246.9	87.1927	97.7312	99.8815	5.36e-13	-1.27662	down	--	--	Cellular Component: nucleus (GO:0005634);; Biological Process: regulation of transcription, DNA-templated (GO:0006355);; Biological Process: regulation of translation (GO:0006417);; Biological Process: response to water deprivation (GO:0009414);; Biological Process: response to light stimulus (GO:0009416);; Cellular Component: plastid (GO:0009536);; Biological Process: response to wounding (GO:00…	K14484|1.18504e-124|vvi:100254530|auxin-responsive protein IAA14; K14484 auxin-responsive protein IAA (A)	--	--	Auxin-responsive protein IAA14 OS=Arabidopsis thaliana (Mouse-ear cress) PE=1 SV=2	Auxin-responsive protein {ECO:0000256|RuleBase:RU004549} OS=Vitis vinifera (Grape) PE=3 SV=1	PREDICTED: auxin-responsive protein IAA14 [Vitis vinifera]
gene12081	0	0	0	19	23	4	0	0	0	0.412209	0.497932	0.0872071	0.000723229	Inf	up	--	--	--	--	--	--	--	Uncharacterized protein {ECO:0000313|EMBL:EXC23526.1} OS=Morus notabilis PE=4 SV=1	hypothetical protein L484_007134 [Morus notabilis]
gene26829	2	1	1	75	219	67	0.0809071	0.0283263	0.0504953	1.89121	5.52296	1.66635	0.000246212	6.51267	up	[G]	Carbohydrate transport and metabolism	Molecular Function: hydrolase activity, hydrolyzing O-glycosyl compounds (GO:0004553);; Biological Process: carbohydrate metabolic process (GO:0005975);;	--	--	--	Alpha-L-arabinofuranosidase (Precursor) OS=Medicago sativa subsp. varia (Alfalfa) PE=2 SV=1	Uncharacterized protein {ECO:0000313|EMBL:EMJ09389.1} OS=Prunus persica (Peach) PE=4 SV=1	PREDICTED: lysosomal beta glucosidase-like [Prunus mume]
gene27861	703	741	790	1562	1763	1132	13.9954	14.8107	16.0823	32.2883	37.033	23.5936	0.000140126	1.01491	up	[F]	Nucleotide transport and metabolism	Biological Process: endonucleolytic cleavage involved in rRNA processing (GO:0000478);; Molecular Function: CTP synthase activity (GO:0003883);; Cellular Component: cytosol (GO:0005829);; Biological Process: pyrimidine nucleotide biosynthetic process (GO:0006221);; Biological Process: embryo development ending in seed dormancy (GO:0009793);;	K01937|0|cit:102617170|CTP synthase-like; K01937 CTP synthase [EC:6.3.4.2] (A)	[F]	Nucleotide transport and metabolism	--	CTP synthase {ECO:0000256|RuleBase:RU810713} OS=Jatropha curcas (Barbados nut) PE=3 SV=1	hypothetical protein JCGZ_03767 [Jatropha curcas]
gene954	190	202	222	74	77	119	5.38205	5.73719	6.2487	2.09259	2.18323	3.35904	0.000141081	-1.16558	down	--	--	--	--	--	--	Protein POLLENLESS 3-LIKE 2 {ECO:0000303|Ref.5} OS=Arabidopsis thaliana (Mouse-ear cress) PE=2 SV=1	Putative uncharacterized protein {ECO:0000313|EMBL:EEF32730.1} OS=Ricinus communis (Castor bean) PE=4 SV=1	conserved hypothetical protein [Ricinus communis]
gene1431	295	235	310	70	64	78	12.7063	10.1815	13.9269	3.16796	2.87558	3.381	3.82e-12	-1.96668	down	[R]	General function prediction only	Molecular Function: N-acetyltransferase activity (GO:0008080);;	--	--	--	Probable N-acetyltransferase HLS1 GN=F19F18.70 OS=Arabidopsis thaliana (Mouse-ear cress) PE=1 SV=1	Uncharacterized protein {ECO:0000313|EMBL:EXB25085.1} OS=Morus notabilis PE=4 SV=1	hypothetical protein L484_005908 [Morus notabilis]
gene27820	9	25	18	69	100	165	6.28074	17.2702	12.4115	49.7814	67.1442	102.128	0.000556264	2.70238	up	--	--	Cellular Component: chloroplast stroma (GO:0009570);;	--	--	--	--	Uncharacterized protein {ECO:0000313|EMBL:EEE85506.1} OS=Populus trichocarpa (Western balsam poplar) PE=4 SV=1	hypothetical protein POPTR_0004s03330g [Populus trichocarpa]
gene9587	22	3	3	122	50	137	0.451117	0.0558432	0.0867699	2.42245	1.05113	2.83158	0.000101574	3.48811	up	--	--	Biological Process: floral organ abscission (GO:0010227);;	--	--	--	Embryonic protein DC-8 OS=Daucus carota (Wild carrot) PE=3 SV=1	BP8 protein {ECO:0000313|EMBL:CAA79329.1} OS=Betula pendula (European white birch) PE=4 SV=1	BP8 [Betula pendula]
gene23399	38	69	32	122	125	155	3.40513	6.18066	2.77822	10.8923	11.0702	13.8424	4.52e-05	1.55202	up	--	--	Molecular Function: ubiquitin-protein transferase activity (GO:0004842);; Molecular Function: zinc ion binding (GO:0008270);; Biological Process: protein ubiquitination (GO:0016567);;	--	--	--	--	Uncharacterized protein {ECO:0000313|EnsemblPlants:GLYMA13G05870.4} OS=Glycine max (Soybean) PE=2 SV=1	PREDICTED: uncharacterized protein LOC103404488 [Malus domestica]
gene1949	33	59	35	114	80	137	2.27672	3.88675	2.08264	7.20443	5.31711	8.50269	0.000670527	1.40255	up	--	--	--	--	--	--	Probable WRKY transcription factor 71 GN=WRKY71 OS=Arabidopsis thaliana (Mouse-ear cress) PE=2 SV=1	Uncharacterized protein {ECO:0000313|EMBL:KDO60970.1} OS=Citrus sinensis (Sweet orange) PE=4 SV=1	PREDICTED: probable WRKY transcription factor 28-like [Citrus sinensis]
gene13991	59	125	113	280	329	387	3.60563	7.33521	6.56838	16.09	18.9555	22.6555	1.25e-10	1.7644	up	--	--	Molecular Function: iron ion binding (GO:0005506);; Biological Process: fatty acid biosynthetic process (GO:0006633);; Cellular Component: integral component of membrane (GO:0016021);; Molecular Function: oxidoreductase activity (GO:0016491);; Biological Process: oxidation-reduction process (GO:0055114);;	K15746|1.27904e-127|rcu:RCOM_1688060|Beta-carotene hydroxylase, putative; K15746 beta-carotene 3-hydroxylase [EC:1.14.13.129] (A)	--	--	Beta-carotene hydroxylase 1, chloroplastic (Precursor) GN=CA1 OS=Capsicum annuum (Bell pepper) PE=1 SV=1	Beta-carotene hydroxylase, putative {ECO:0000313|EMBL:EEF51235.1} OS=Ricinus communis (Castor bean) PE=4 SV=1	Beta-carotene hydroxylase, putative [Ricinus communis]
Betula_platyphylla_newGene_608	0	1	0	19	27	13	0	0.0743908	0	1.27984	1.2495	0.635602	8.8e-05	5.90099	up	--	--	--	--	--	--	Protein SUPPRESSOR OF npr1-1, CONSTITUTIVE 1 OS=Arabidopsis thaliana (Mouse-ear cress) PE=1 SV=3	--	PREDICTED: TMV resistance protein N [Cucumis melo]
gene24533	54	33	47	8	15	2	1.79007	1.11685	1.55829	0.268729	0.522054	0.1756	0.00053452	-2.40602	down	[KAD]	--	--	K09422|2.33359e-95|pop:POPTR_0009s06630g|POPTRDRAFT_804434; hypothetical protein; K09422 myb proto-oncogene protein, plant (A)	[K]	Transcription	Transcription factor MYB46 GN=MYB46 OS=Arabidopsis thaliana (Mouse-ear cress) PE=2 SV=1	Uncharacterized protein {ECO:0000313|EMBL:EEE87258.1} OS=Populus trichocarpa (Western balsam poplar) PE=2 SV=1	PREDICTED: transcription factor MYB46-like [Populus euphratica]
gene13319	148	190	104	68	56	19	2.77654	3.47836	1.89203	1.31278	1.02468	0.356884	0.00108278	-1.60879	down	[RTKL]	--	--	K08866|0|pxb:103956688|serine/threonine-protein kinase mph1; K08866 serine/threonine-protein kinase TTK/MPS1 [EC:2.7.12.1] (A)	[D]	Cell cycle control, cell division, chromosome partitioning	Cell division control protein 2 homolog GN=CDC2 OS=Vigna aconitifolia (Moth bean) PE=2 SV=1	Uncharacterized protein {ECO:0000313|EMBL:EMJ26479.1} OS=Prunus persica (Peach) PE=4 SV=1	PREDICTED: serine/threonine-protein kinase mph1 isoform X1 [Pyrus x bretschneideri]
gene28128	514	574	598	2578	3353	3960	47.7481	37.6056	70.2558	170.372	299.925	301.291	1.85e-14	2.57156	up	--	--	--	--	--	--	--	Uncharacterized protein {ECO:0000313|EMBL:ESR46668.1} OS=Citrus clementina PE=4 SV=1	hypothetical protein CICLE_v10002947mg [Citrus clementina]
gene28513	678	958	775	152	153	182	27.1271	38.7767	30.8652	5.77292	5.66511	6.93227	6.38e-17	-2.28816	down	[E]	Amino acid transport and metabolism	Molecular Function: cysteine synthase activity (GO:0004124);; Biological Process: cysteine biosynthetic process from serine (GO:0006535);; Molecular Function: beta-pyrazolylalanine synthase activity (GO:0047458);;	K01738|9.4999e-127|gmx:100804065|cysteine synthase-like; K01738 cysteine synthase A [EC:2.5.1.47] (A)	[E]	Amino acid transport and metabolism	Cysteine synthase OS=Citrullus lanatus (Watermelon) PE=1 SV=1	Cysteine synthase {ECO:0000256|RuleBase:RU003985} OS=Vitis vinifera (Grape) PE=3 SV=1	PREDICTED: cysteine synthase-like isoform X2 [Eucalyptus grandis]
gene11778	64	76	71	379	191	295	2.93038	3.33227	2.61407	13.842	7.6772	12.469	5.82e-05	2.05619	up	[E]	Amino acid transport and metabolism	Molecular Function: transporter activity (GO:0005215);; Biological Process: oligopeptide transport (GO:0006857);; Cellular Component: membrane (GO:0016020);;	K14638|0|tcc:TCM_045435|Major facilitator superfamily protein isoform 1; K14638 solute carrier family 15 (peptide/histidine transporter), member 3/4 (A)	[E]	Amino acid transport and metabolism	Protein NRT1/ PTR FAMILY 5.1 GN=NPF5.1 OS=Arabidopsis thaliana (Mouse-ear cress) PE=2 SV=2	Major facilitator superfamily protein isoform 1 {ECO:0000313|EMBL:EOY20030.1} OS=Theobroma cacao (Cacao) PE=4 SV=1	hypothetical protein F383_23866 [Gossypium arboreum]
gene12688	484	396	697	76	138	232	279.964	226.816	402.44	48.0036	81.6407	126.878	0.000262675	-1.80314	down	--	--	Molecular Function: copper ion binding (GO:0005507);;	--	[P]	Inorganic ion transport and metabolism	Metallothionein-like protein type 2 GN=pKIWI504 OS=Actinidia deliciosa (Kiwi) PE=2 SV=1	Metallothionein-like protein {ECO:0000313|EMBL:AAY16439.1} OS=Betula platyphylla (Asian white birch) PE=2 SV=1	metallothionein-like protein [Betula platyphylla]
gene11363	507	646	762	227	376	232	7.55638	11.5461	13.759	4.07502	5.77503	4.41558	0.000159845	-1.18013	down	[S]	Function unknown	--	--	--	--	TMV resistance protein N GN=N OS=Nicotiana glutinosa (Tobacco) PE=1 SV=1	Uncharacterized protein {ECO:0000313|EMBL:EEE85014.2} OS=Populus trichocarpa (Western balsam poplar) PE=4 SV=2	hypothetical protein POPTR_0001s31480g [Populus trichocarpa]
gene3021	194	189	201	76	108	71	3.17724	3.10402	3.27193	1.23031	1.75103	1.16406	0.000178288	-1.1773	down	[L]	Replication, recombination and repair	Molecular Function: DNA binding (GO:0003677);; Cellular Component: nucleus (GO:0005634);; Biological Process: DNA replication (GO:0006260);;	K07466|0|sot:102589752|replication protein A 70 kDa DNA-binding subunit B-like; K07466 replication factor A1 (A)	[L]	Replication, recombination and repair	Replication protein A 70 kDa DNA-binding subunit B GN=F13G24.220 OS=Arabidopsis thaliana (Mouse-ear cress) PE=3 SV=1	Replication factor A protein 1 {ECO:0000313|EMBL:EXC04889.1} OS=Morus notabilis PE=4 SV=1	Replication factor A protein 1 [Morus notabilis]
gene7634	84	120	124	11	36	23	26.9517	37.8371	40.316	3.71321	11.8005	7.26013	6.44e-07	-2.21173	down	--	--	--	--	--	--	--	Uncharacterized protein {ECO:0000313|EMBL:ERP49434.1} OS=Populus trichocarpa (Western balsam poplar) PE=4 SV=1	PREDICTED: uncharacterized protein LOC105174781 [Sesamum indicum]
gene28470	2850	3011	2314	812	1123	793	111.843	118.866	92.0985	33.2753	44.7968	33.0322	3.18e-15	-1.56472	down	--	--	Molecular Function: peptidase activity (GO:0008233);;	--	[O]	Posttranslational modification, protein turnover, chaperones	Aspartic proteinase Asp1 (Precursor) GN=OsJ_031884 OS=Oryza sativa subsp. japonica (Rice) PE=2 SV=1	Uncharacterized protein {ECO:0000313|EMBL:EMJ24583.1} OS=Prunus persica (Peach) PE=3 SV=1	PREDICTED: aspartic proteinase Asp1-like isoform X2 [Prunus mume]
gene4947	10	21	15	180	137	141	0.40234	0.903418	0.770045	8.36926	5.86275	6.69335	1.46e-15	3.33515	up	--	--	Molecular Function: phosphoprotein phosphatase activity (GO:0004721);;	--	[R]	General function prediction only	Plant intracellular Ras-group-related LRR protein 6 GN=PIRL6 OS=Arabidopsis thaliana (Mouse-ear cress) PE=2 SV=1	Uncharacterized protein {ECO:0000313|EMBL:ESW26686.1} OS=Phaseolus vulgaris (Kidney bean) PE=4 SV=1	hypothetical protein PHAVU_003G139800g [Phaseolus vulgaris]
gene10122	867	795	852	382	446	383	236.842	218.231	229.37	105.002	119.949	99.134	1.09e-07	-1.03485	down	--	--	--	K14488|4.69247e-40|cic:CICLE_v10022912mg|hypothetical protein; K14488 SAUR family protein (A)	--	--	Auxin-induced protein X10A OS=Glycine max (Soybean) PE=2 SV=1	Uncharacterized protein {ECO:0000313|EMBL:KDO44254.1} OS=Citrus sinensis (Sweet orange) PE=4 SV=1	hypothetical protein CICLE_v10022912mg [Citrus clementina]
gene26972	1775	4156	2213	289	154	273	83.8579	195.22	104.719	13.1041	7.15034	12.4932	6.61e-05	-3.4869	down	--	--	Molecular Function: jasmonate O-methyltransferase activity (GO:0030795);; Biological Process: methylation (GO:0032259);;	K08241|0|tcc:TCM_000324|Salicylate O-methyltransferase; K08241 jasmonate O-methyltransferase [EC:2.1.1.141] (A)	--	--	Salicylate carboxymethyltransferase GN=SAMT OS=Clarkia breweri (Fairy fans) PE=1 SV=1	Salicylate O-methyltransferase {ECO:0000313|EMBL:EOX91012.1} OS=Theobroma cacao (Cacao) PE=4 SV=1	Salicylate O-methyltransferase [Theobroma cacao]
gene12684	46	56	38	157	110	123	1.69209	2.0298	1.37958	5.70056	3.9651	4.60277	9.66e-05	1.49838	up	--	--	Biological Process: defense response (GO:0006952);; Biological Process: signal transduction (GO:0007165);; Biological Process: regulation of cellular metabolic process (GO:0031323);; Biological Process: cellular protein metabolic process (GO:0044267);;	--	[O]	Posttranslational modification, protein turnover, chaperones	E3 ubiquitin-protein ligase RHF1A GN=RHF1A OS=Arabidopsis thaliana (Mouse-ear cress) PE=1 SV=1	RING-H2 group F1A, putative isoform 1 {ECO:0000313|EMBL:EOY05579.1} OS=Theobroma cacao (Cacao) PE=4 SV=1	RING-H2 group F1A, putative isoform 1 [Theobroma cacao]
gene23336	312	243	205	61	48	41	4.59721	3.56916	3.00797	0.891095	0.717056	0.615291	7.42e-12	-2.3209	down	--	--	--	K10728|0|pmum:103319769|DNA topoisomerase 2-binding protein 1; K10728 topoisomerase (DNA) II binding protein 1 (A)	[L]	Replication, recombination and repair	BRCT domain-containing protein At4g02110 GN=At4g02110 OS=Arabidopsis thaliana (Mouse-ear cress) PE=3 SV=3	Uncharacterized protein {ECO:0000313|EMBL:EMJ28253.1} OS=Prunus persica (Peach) PE=4 SV=1	PREDICTED: DNA topoisomerase 2-binding protein 1 [Prunus mume]
gene13448	2807	1587	2399	680	639	866	32.0507	19.2331	28.3174	7.68577	7.83711	11.1422	3.97e-05	-1.61641	down	[V]	Defense mechanisms	Molecular Function: ATP binding (GO:0005524);; Biological Process: ATP catabolic process (GO:0006200);; Molecular Function: xenobiotic-transporting ATPase activity (GO:0008559);; Molecular Function: phosphate ion transmembrane-transporting ATPase activity (GO:0015415);; Cellular Component: integral component of membrane (GO:0016021);; Biological Process: transmembrane transport (GO:0055085);;	K05658|0|tcc:TCM_004938|ATP binding cassette subfamily B4 isoform 1; K05658 ATP-binding cassette, subfamily B (MDR/TAP), member 1 [EC:3.6.3.44] (A)	[Q]	Secondary metabolites biosynthesis, transport and catabolism	ABC transporter B family member 21 GN=T17J13.110 OS=Arabidopsis thaliana (Mouse-ear cress) PE=1 SV=2	ATP binding cassette subfamily B4 isoform 1 {ECO:0000313|EMBL:EOX95438.1} OS=Theobroma cacao (Cacao) PE=3 SV=1	ATP binding cassette subfamily B4 isoform 1 [Theobroma cacao]
gene21759	838	1059	904	296	415	288	37.648	47.6388	40.1956	13.1996	18.6814	12.8124	2.55e-14	-1.46911	down	--	--	Biological Process: xylem development (GO:0010089);; Biological Process: cell wall macromolecule metabolic process (GO:0044036);;	--	--	--	Protein trichome birefringence-like 36 GN=TBL36 OS=Arabidopsis thaliana (Mouse-ear cress) PE=2 SV=1	Uncharacterized protein {ECO:0000313|EMBL:EMJ12637.1} OS=Prunus persica (Peach) PE=4 SV=1	PREDICTED: protein trichome birefringence-like 36 [Prunus mume]
gene17565	6	8	9	51	42	34	7.02331	8.37797	9.54451	56.1728	41.575	31.614	0.000482668	2.48409	up	--	--	Molecular Function: DNA binding (GO:0003677);; Molecular Function: chromatin binding (GO:0003682);;	--	--	--	MYB-like transcription factor ETC1 GN=ETC1 OS=Arabidopsis thaliana (Mouse-ear cress) PE=2 SV=1	Putative uncharacterized protein {ECO:0000313|EMBL:CBI23173.3} OS=Vitis vinifera (Grape) PE=4 SV=1	PREDICTED: MYB-like transcription factor ETC1 [Vitis vinifera]
gene15798	63	58	63	210	159	156	2.21359	1.8228	2.23119	7.02187	5.24229	4.78806	5.03e-06	1.5324	up	[RTKL]	--	Molecular Function: protein kinase activity (GO:0004672);; Molecular Function: ATP binding (GO:0005524);; Biological Process: protein phosphorylation (GO:0006468);;	--	[T]	Signal transduction mechanisms	Putative kinase-like protein TMKL1 (Precursor) GN=TMKL1 OS=Arabidopsis thaliana (Mouse-ear cress) PE=1 SV=1	Kinase superfamily protein, putative {ECO:0000313|EMBL:EOY22798.1} OS=Theobroma cacao (Cacao) PE=4 SV=1	Kinase superfamily protein, putative [Theobroma cacao]
gene8525	36	33	39	177	187	142	1.32495	1.16258	1.36592	6.38685	6.59525	4.94142	5.56e-10	2.24691	up	--	--	--	K15102|0|tcc:TCM_007578|Phosphate transporter 3,3 isoform 1; K15102 solute carrier family 25 (mitochondrial phosphate transporter), member 3 (A)	[C]	Energy production and conversion	Mitochondrial phosphate carrier protein 1, mitochondrial GN=F5J6 OS=Arabidopsis thaliana (Mouse-ear cress) PE=2 SV=1	Phosphate transporter 3,3 isoform 1 {ECO:0000313|EMBL:EOX98911.1} OS=Theobroma cacao (Cacao) PE=3 SV=1	Phosphate transporter 3,3 isoform 1 [Theobroma cacao]
gene13759	548	546	534	180	175	112	7.68831	9.94407	8.45486	2.82848	3.30466	1.56751	5.03e-16	-1.78267	down	[Z]	Cytoskeleton	Molecular Function: microtubule motor activity (GO:0003777);; Molecular Function: ATP binding (GO:0005524);; Cellular Component: kinesin complex (GO:0005871);; Cellular Component: microtubule (GO:0005874);; Biological Process: microtubule-based movement (GO:0007018);; Molecular Function: microtubule binding (GO:0008017);;	K10395|0|cit:102619187|chromosome-associated kinesin KIF4-like; K10395 kinesin family member 4/21/27 (A)	[Z]	Cytoskeleton	Kinesin-like protein FLA10 GN=FLA10 OS=Chlamydomonas reinhardtii (Chlamydomonas smithii) PE=1 SV=1	Kinesin-like protein {ECO:0000256|RuleBase:RU000394} OS=Prunus persica (Peach) PE=3 SV=1	PREDICTED: chromosome-associated kinesin KIF4-like [Citrus sinensis]
gene13415	15	19	4	50	58	38	0.344407	0.427322	0.109795	1.1219	1.30551	0.84135	0.00209131	1.96175	up	[O]	Posttranslational modification, protein turnover, chaperones	Molecular Function: ATP binding (GO:0005524);; Cellular Component: cell wall (GO:0005618);; Cellular Component: mitochondrion (GO:0005739);; Cellular Component: vacuolar membrane (GO:0005774);; Cellular Component: Golgi apparatus (GO:0005794);; Cellular Component: cytosol (GO:0005829);; Cellular Component: plasma membrane (GO:0005886);; Biological Process: protein folding (GO:0006457);; Biologica…	K03283|0|eus:EUTSA_v10023343mg|hypothetical protein; K03283 heat shock 70kDa protein 1/8 (A)	[O]	Posttranslational modification, protein turnover, chaperones	Probable mediator of RNA polymerase II transcription subunit 37c GN=At3g12580 OS=Arabidopsis thaliana (Mouse-ear cress) PE=1 SV=1	Uncharacterized protein {ECO:0000313|EnsemblPlants:Bra001457.1-P} OS=Brassica rapa subsp. pekinensis (Chinese cabbage) PE=3 SV=1	Heat shock cognate 70 kDa protein, putative, expressed [Oryza sativa Japonica Group]
gene4448	15	20	18	167	212	144	0.733756	0.968172	0.883561	7.92511	9.97764	6.70086	2.88e-17	3.32103	up	--	--	Molecular Function: monooxygenase activity (GO:0004497);; Molecular Function: iron ion binding (GO:0005506);; Molecular Function: electron carrier activity (GO:0009055);; Molecular Function: oxidoreductase activity, acting on paired donors, with incorporation or reduction of molecular oxygen (GO:0016705);; Molecular Function: lyase activity (GO:0016829);; Molecular Function: heme binding (GO:0020…	K01723|0|vvi:100264033|allene oxide synthase-like; K01723 hydroperoxide dehydratase [EC:4.2.1.92] (A)	--	--	Allene oxide synthase GN=CYP74A2 OS=Parthenium argentatum (Guayule rubber plant) PE=1 SV=2	Putative uncharacterized protein {ECO:0000313|EMBL:CCB56941.1} OS=Vitis vinifera (Grape) PE=4 SV=1	PREDICTED: allene oxide synthase-like [Vitis vinifera]
gene1321	1401	979	920	502	496	460	26.8868	18.7649	18.2554	10.413	10.5226	9.2517	0.000135455	-1.15864	down	[KL]	--	Molecular Function: DNA binding (GO:0003677);; Molecular Function: helicase activity (GO:0004386);; Molecular Function: ATP binding (GO:0005524);; Cellular Component: nucleus (GO:0005634);; Biological Process: DNA metabolic process (GO:0006259);; Biological Process: sister chromatid cohesion (GO:0007062);; Molecular Function: zinc ion binding (GO:0008270);; Molecular Function: transferase activit…	K15711|0|vvi:100263696|putative SWI/SNF-related matrix-associated actin-dependent regulator of chromatin subfamily A member 3-like 1; K15711 SWI/SNF-related matrix-associated actin-dependent regulator of chromatin subfamily A3 [EC:3.6.4.- 6.3.2.19] (A)	[KL]	--	Putative SWI/SNF-related matrix-associated actin-dependent regulator of chromatin subfamily A member 3-like 1 GN=At5g05130 OS=Arabidopsis thaliana (Mouse-ear cress) PE=2 SV=1	Putative uncharacterized protein {ECO:0000313|EMBL:CCB57120.1} OS=Vitis vinifera (Grape) PE=4 SV=1	PREDICTED: putative SWI/SNF-related matrix-associated actin-dependent regulator of chromatin subfamily A member 3-like 1 [Vitis vinifera]
gene7433	1577	1707	1733	10292	8107	7588	31.8878	34.1858	33.9954	204.682	160.331	149.101	2.42e-20	2.39246	up	--	--	Molecular Function: DNA binding (GO:0003677);;	--	[K]	Transcription	BEL1-like homeodomain protein 1 GN=F11F19.15 OS=Arabidopsis thaliana (Mouse-ear cress) PE=1 SV=1	BEL1-like homeodomain protein 1 isoform 1 {ECO:0000313|EMBL:EOY08486.1} OS=Theobroma cacao (Cacao) PE=4 SV=1	BEL1-like homeodomain protein 1 isoform 1 [Theobroma cacao]
gene18079	72	148	92	1763	1882	2089	7.74454	15.6219	10.2573	184.665	199.229	211.74	7.86e-95	4.21919	up	[E]	Amino acid transport and metabolism	Molecular Function: lyase activity (GO:0016829);;	--	--	--	--	Lactoylglutathione lyase, putative {ECO:0000313|EMBL:EEF44770.1} OS=Ricinus communis (Castor bean) PE=4 SV=1	PREDICTED: metallothiol transferase FosB-like [Fragaria vesca subsp. vesca]
gene10936	100	80	103	25	39	41	1.56783	1.25152	1.61755	0.396331	0.620121	0.640229	0.00160704	-1.41168	down	--	--	Biological Process: cellular process (GO:0009987);; Biological Process: macromolecule metabolic process (GO:0043170);; Biological Process: regulation of biological process (GO:0050789);;	--	--	--	--	Putative uncharacterized protein {ECO:0000313|EMBL:CBI19676.3} OS=Vitis vinifera (Grape) PE=4 SV=1	PREDICTED: dentin sialophosphoprotein [Prunus mume]
gene16453	3	1	6	24	38	16	0.135172	0.035353	0.234885	0.840259	1.19043	0.575196	0.00170594	2.97958	up	[RTKL]	--	Molecular Function: nucleotide binding (GO:0000166);; Molecular Function: protein kinase activity (GO:0004672);; Biological Process: phosphorylation (GO:0016310);;	--	[T]	Signal transduction mechanisms	Glycerophosphodiester phosphodiesterase protein kinase domain-containing GDPDL2 {ECO:0000305} (Precursor) OS=Arabidopsis thaliana (Mouse-ear cress) PE=1 SV=1	Putative uncharacterized protein {ECO:0000313|EMBL:CCB49273.1} OS=Vitis vinifera (Grape) PE=3 SV=1	PREDICTED: probable receptor-like protein kinase At5g39020 [Vitis vinifera]
gene29219	30	49	34	12	8	0	0.719668	1.18708	0.818954	0.288828	0.205067	0	0.00110215	-2.47953	down	[RTKL]	--	Molecular Function: transferase activity, transferring phosphorus-containing groups (GO:0016772);;	--	--	--	G-type lectin S-receptor-like serine/threonine-protein kinase RLK1 (Precursor) GN=RLK1 OS=Arabidopsis thaliana (Mouse-ear cress) PE=2 SV=2	G-type lectin S-receptor-like serine/threonine-protein kinase RLK1 {ECO:0000313|EMBL:EXB54679.1} OS=Morus notabilis PE=4 SV=1	G-type lectin S-receptor-like serine/threonine-protein kinase RLK1 [Morus notabilis]
gene22160	10	4	8	36	61	68	0.202255	0.0769234	0.167441	0.68857	1.1688	1.29691	7.11e-06	2.92595	up	[I]	Lipid transport and metabolism	Molecular Function: phospholipase D activity (GO:0004630);; Molecular Function: calcium ion binding (GO:0005509);; Molecular Function: phosphatidylinositol-4,5-bisphosphate binding (GO:0005546);; Cellular Component: nucleus (GO:0005634);; Cellular Component: mitochondrion (GO:0005739);; Cellular Component: vacuole (GO:0005773);; Cellular Component: endoplasmic reticulum (GO:0005783);; Cellular Co…	K01115|0|pper:PRUPE_ppa001528mg|hypothetical protein; K01115 phospholipase D1/2 [EC:3.1.4.4] (A)	[I]	Lipid transport and metabolism	Phospholipase D alpha 1 (Precursor) GN=PLD1 OS=Ricinus communis (Castor bean) PE=1 SV=1	Phospholipase D {ECO:0000256|PIRNR:PIRNR036470} OS=Prunus persica (Peach) PE=3 SV=1	hypothetical protein PRUPE_ppa001528mg [Prunus persica]
gene23091	173	214	120	31	65	41	4.59771	5.68893	2.87952	0.904162	1.56484	1.16858	2.47e-05	-1.86979	down	[RTKL]	--	Molecular Function: protein kinase activity (GO:0004672);; Biological Process: cellular process (GO:0009987);;	--	--	--	Cysteine-rich receptor-like protein kinase 19 (Precursor) GN=CRK19 OS=Arabidopsis thaliana (Mouse-ear cress) PE=2 SV=2	Cysteine-rich receptor-like protein kinase 25 {ECO:0000313|EMBL:EXB50923.1} OS=Morus notabilis PE=4 SV=1	Cysteine-rich receptor-like protein kinase 25 [Morus notabilis]
gene27422	8222	7509	6548	1561	2030	1429	138.101	125.549	107.21	25.5991	33.0201	23.3565	2.65e-32	-2.13115	down	--	--	--	--	--	--	--	60S ribosomal protein L34, putative {ECO:0000313|EMBL:EOY03449.1} OS=Theobroma cacao (Cacao) PE=4 SV=1	PREDICTED: uncharacterized protein LOC105116991 isoform X1 [Populus euphratica]
Betula_platyphylla_newGene_2388	339	388	356	113	113	114	51.7442	58.246	54.9071	17.8261	17.41	17.0714	3.28e-11	-1.65209	down	--	--	Cellular Component: nucleus (GO:0005634);; Molecular Function: selenium binding (GO:0008430);; Biological Process: cell redox homeostasis (GO:0045454);;	--	--	--	--	--	PREDICTED: selenoprotein H [Vitis vinifera]
gene5804	738	666	620	302	289	313	18.7775	16.8305	15.65	7.71449	7.38209	8.03271	1.8e-08	-1.14305	down	[R]	General function prediction only	Molecular Function: protein kinase activity (GO:0004672);; Molecular Function: ATP binding (GO:0005524);; Biological Process: protein phosphorylation (GO:0006468);; Cellular Component: chloroplast (GO:0009507);;	K08869|0|rcu:RCOM_1507330|Ubiquinone biosynthesis protein coq-8, putative; K08869 aarF domain-containing kinase (A)	[R]	General function prediction only	Uncharacterized aarF domain-containing protein kinase At5g05200, chloroplastic (Precursor) GN=At5g05200 OS=Arabidopsis thaliana (Mouse-ear cress) PE=2 SV=1	Ubiquinone biosynthesis protein coq-8, putative {ECO:0000313|EMBL:EEF51850.1} OS=Ricinus communis (Castor bean) PE=4 SV=1	Ubiquinone biosynthesis protein coq-8, putative [Ricinus communis]
gene6671	7852	6307	6870	688	1347	661	141.43	110.239	124.72	12.2486	24.2715	11.3245	1.52e-48	-2.94607	down	[IR]	--	Molecular Function: NAD+ kinase activity (GO:0003951);; Molecular Function: diacylglycerol kinase activity (GO:0004143);; Cellular Component: nucleus (GO:0005634);; Biological Process: protein kinase C-activating G-protein coupled receptor signaling pathway (GO:0007205);; Biological Process: metabolic process (GO:0008152);; Biological Process: response to cold (GO:0009409);; Biological Process: r…	K00901|0|pper:PRUPE_ppa002146mg|hypothetical protein; K00901 diacylglycerol kinase (ATP) [EC:2.7.1.107] (A)	[IT]	--	Diacylglycerol kinase 2 GN=DGK2 OS=Arabidopsis thaliana (Mouse-ear cress) PE=1 SV=1	Diacylglycerol kinase {ECO:0000256|RuleBase:RU361128} OS=Prunus persica (Peach) PE=3 SV=1	hypothetical protein PRUPE_ppa002146mg [Prunus persica]
gene9522	107	116	89	695	413	412	2.97682	3.19775	2.84673	20.7131	12.181	11.6715	9.26e-06	2.30494	up	--	--	Molecular Function: zinc ion binding (GO:0008270);;	--	--	--	--	Uncharacterized protein {ECO:0000313|EMBL:EMJ13897.1} OS=Prunus persica (Peach) PE=4 SV=1	PREDICTED: uncharacterized protein LOC103324389 [Prunus mume]
gene25714	190	156	158	358	310	353	3.84444	3.14917	3.21961	7.29596	6.38845	7.16144	2.17e-05	1.03847	up	[RTKL]	--	--	--	[R]	General function prediction only	Probable serine/threonine protein kinase IRE3 {ECO:0000305} OS=Arabidopsis thaliana (Mouse-ear cress) PE=2 SV=1	Uncharacterized protein {ECO:0000313|EMBL:KGN66265.1} OS=Cucumis sativus (Cucumber) PE=4 SV=1	PREDICTED: serine/threonine-protein kinase CBK1-like isoform X1 [Citrus sinensis]
gene2240	460	553	502	144	194	268	39.2346	47.6874	41.169	11.4262	17.609	21.0873	2.58e-09	-1.30256	down	--	--	--	--	--	--	--	Uncharacterized protein {ECO:0000313|EMBL:EMJ12194.1} (Fragment) OS=Prunus persica (Peach) PE=4 SV=1	hypothetical protein PRUPE_ppa021078mg, partial [Prunus persica]
[truncated: 2,993 more rows]

## Sheet: Supplemental Table S3
Supplemental Table S3. MS-based quantitative proteomics data for identification of GRF3 interacting proteins.
[truncated: 31 more rows]
[truncated: 12 more columns]

## Sheet: Supplemental Table S4
Supplementary Table S4. Classification of GRF genes in different species
Name	Species	Sequence ID
[truncated: 11 more rows]
